# Supplementary material for: Genetic identification of SNP markers linked to a new grape phylloxera resistant locus in Vitis cinerea for marker-assisted selection
Source: BMC Plant Biol. 2018 Dec 18;18:360. doi: 10.1186/s12870-018-1590-0 (PMC6299647; doi:10.1186/s12870-018-1590-0)
Supplement: Supplementary file 5 — RDV2 mapping file. The R/OneMap file used to determine the location of RDV2 in Fig. 4. This mapping file contains the 6 validated SNPs spanning the RDV2 locus, as well as the RDV2 marker. In addition, the genotyping errors displayed in Table 4, were corrected in this file. (TXT 88 kb) [file 12870_2018_1590_MOESM5_ESM.txt]

90 371
*S1_353074 D1.10 ab,a,ab,a,a,ab,ab,a,a,ab,a,ab,a,ab,ab,a,a,a,a,a,ab,ab,ab,ab,a,a,ab,ab,a,a,ab,a,a,ab,a,a,a,ab,ab,ab,a,ab,a,ab,ab,ab,a,a,a,ab,a,a,a,ab,a,a,ab,a,ab,a,ab,ab,ab,a,a,ab,a,ab,ab,ab,ab,a,ab,a,ab,a,ab,a,ab,a,a,a,a,a,ab,a,ab,a,ab,a

*S1_378263 D1.10 a,ab,a,ab,ab,a,a,ab,ab,ab,ab,a,ab,a,a,ab,ab,ab,ab,ab,a,a,a,a,ab,ab,a,a,ab,ab,a,ab,ab,a,ab,ab,ab,a,a,a,ab,ab,ab,a,a,a,ab,ab,ab,a,ab,ab,ab,a,ab,ab,ab,ab,a,ab,a,a,a,ab,ab,a,ab,a,a,ab,a,ab,a,ab,a,ab,a,ab,a,ab,ab,ab,ab,ab,a,ab,a,ab,a,ab

*S1_883451 D1.10 a,ab,a,ab,ab,a,a,ab,ab,ab,ab,a,ab,a,a,a,ab,ab,ab,ab,a,a,a,a,ab,ab,a,a,ab,ab,a,ab,ab,a,ab,ab,ab,a,a,a,ab,ab,ab,a,a,a,ab,ab,ab,a,ab,ab,ab,a,ab,ab,ab,ab,a,ab,a,a,a,ab,ab,ab,ab,a,a,ab,a,ab,a,ab,a,ab,a,ab,a,ab,ab,ab,ab,ab,a,ab,a,a,a,ab

*S1_971978 D1.10 ab,a,ab,a,a,ab,ab,a,a,ab,a,ab,a,ab,ab,ab,a,a,a,a,ab,ab,ab,ab,a,a,ab,ab,a,a,ab,a,a,ab,a,a,a,ab,ab,ab,a,ab,a,ab,ab,ab,a,a,a,ab,a,a,a,ab,a,a,a,a,ab,a,ab,ab,ab,a,a,a,a,ab,ab,ab,ab,a,ab,a,ab,a,ab,a,ab,a,a,a,a,a,ab,a,ab,ab,ab,a

*S1_1109297 D1.10 ab,a,ab,a,a,ab,ab,a,a,ab,a,ab,a,ab,ab,ab,a,a,a,a,ab,ab,ab,ab,a,a,ab,ab,a,a,ab,a,a,ab,a,a,a,ab,ab,ab,a,ab,a,ab,ab,ab,a,a,a,ab,a,a,a,ab,a,a,ab,a,ab,a,ab,ab,ab,a,a,a,a,ab,ab,ab,ab,a,ab,a,ab,a,ab,a,ab,a,a,ab,a,a,ab,a,ab,ab,ab,a

*S1_1343088 D1.10 ab,a,ab,ab,a,ab,ab,a,a,ab,a,ab,a,a,ab,ab,a,a,a,a,ab,ab,ab,ab,a,a,ab,ab,a,a,ab,a,a,ab,a,a,a,ab,ab,ab,a,ab,a,ab,ab,ab,a,a,a,ab,a,a,a,ab,a,a,a,a,ab,a,ab,ab,ab,a,a,a,a,ab,ab,ab,ab,a,ab,a,ab,a,ab,a,ab,a,a,ab,a,a,ab,a,ab,ab,ab,a

*S1_1956037 D1.10 ab,a,ab,ab,a,ab,ab,a,a,ab,a,ab,a,a,ab,ab,a,a,a,a,ab,ab,ab,ab,a,a,ab,ab,a,a,ab,a,a,ab,a,a,a,ab,ab,ab,a,ab,a,ab,ab,ab,a,a,a,a,a,a,a,ab,a,a,ab,a,ab,a,ab,ab,ab,a,a,a,a,ab,ab,ab,ab,a,ab,a,ab,a,ab,a,ab,a,a,ab,a,a,ab,a,ab,ab,a,a

*S1_2675974 D1.10 ab,a,ab,ab,a,ab,ab,a,a,ab,a,ab,a,a,ab,ab,a,a,a,a,ab,ab,ab,ab,ab,a,ab,ab,a,a,ab,a,a,ab,a,a,a,ab,ab,ab,a,ab,a,ab,ab,ab,a,a,a,a,a,a,a,a,a,a,ab,a,ab,a,ab,ab,ab,a,a,a,a,ab,ab,ab,ab,a,ab,a,ab,a,ab,a,ab,a,a,ab,a,a,a,a,ab,ab,a,a

*S1_3319512 D1.10 ab,a,ab,ab,a,ab,ab,a,a,a,a,ab,a,a,ab,ab,a,a,a,a,ab,ab,ab,ab,ab,a,ab,ab,a,a,ab,a,a,ab,a,a,a,ab,ab,ab,a,ab,a,ab,ab,ab,a,a,a,a,a,a,a,a,a,a,a,a,ab,a,ab,ab,ab,a,a,a,a,ab,ab,ab,ab,a,ab,a,ab,a,ab,a,ab,a,a,ab,ab,a,a,a,ab,ab,a,a

*S1_3807384 D1.10 a,ab,a,a,ab,a,a,ab,ab,ab,ab,a,ab,ab,ab,a,ab,ab,ab,ab,a,a,a,a,a,ab,a,a,ab,ab,a,ab,ab,a,ab,ab,ab,a,a,a,ab,ab,ab,a,a,a,ab,ab,ab,ab,ab,ab,ab,ab,ab,ab,ab,ab,a,ab,a,a,a,ab,ab,ab,ab,a,a,ab,a,ab,a,ab,a,ab,a,ab,a,ab,ab,a,a,ab,ab,ab,a,a,ab,ab

*S1_4690441 D1.10 a,ab,a,a,ab,a,a,ab,ab,ab,ab,a,ab,ab,ab,a,ab,ab,ab,ab,a,a,a,a,a,ab,a,ab,ab,ab,a,ab,ab,a,ab,ab,ab,a,a,ab,ab,ab,ab,a,a,a,ab,ab,ab,ab,ab,ab,ab,ab,ab,ab,ab,ab,a,ab,a,a,a,ab,ab,ab,ab,a,a,ab,a,ab,a,ab,a,a,a,ab,a,a,ab,a,a,ab,ab,ab,a,a,ab,ab

*S1_4708838 D1.10 ab,a,ab,ab,a,ab,ab,a,a,a,a,ab,a,a,a,ab,a,a,a,a,ab,ab,ab,ab,ab,a,ab,a,a,a,ab,a,a,ab,a,a,a,ab,ab,a,a,ab,a,ab,ab,ab,a,a,a,a,a,a,a,a,a,a,ab,a,ab,a,ab,ab,ab,a,a,a,a,ab,ab,ab,ab,a,ab,a,ab,ab,ab,a,ab,ab,a,ab,ab,a,a,a,ab,ab,a,a

*S1_5575346 D1.10 ab,a,ab,ab,a,ab,ab,a,a,a,a,ab,ab,a,a,ab,a,a,a,a,ab,ab,ab,ab,ab,a,ab,a,a,a,ab,a,a,ab,a,a,ab,ab,ab,a,a,ab,a,ab,ab,ab,a,a,ab,a,a,a,a,a,a,a,ab,a,ab,a,ab,ab,ab,a,a,a,a,a,ab,ab,ab,a,ab,a,ab,ab,ab,a,ab,ab,a,ab,ab,a,a,a,ab,ab,a,a

*S1_5239833 D1.10 a,ab,a,a,ab,a,a,ab,ab,ab,ab,a,ab,ab,ab,a,ab,ab,ab,ab,a,a,a,a,a,ab,a,ab,ab,ab,a,ab,ab,a,ab,ab,a,ab,a,ab,ab,ab,ab,a,a,a,ab,ab,a,ab,ab,ab,ab,ab,ab,ab,ab,ab,a,ab,a,a,a,ab,ab,ab,ab,ab,a,ab,a,ab,a,ab,a,a,a,ab,a,a,ab,a,a,ab,ab,ab,a,a,ab,ab

*S1_7246757 D1.10 a,ab,a,a,a,a,a,ab,ab,ab,ab,a,a,ab,ab,a,ab,ab,ab,a,a,a,a,a,a,ab,a,ab,ab,ab,a,ab,ab,a,ab,ab,a,a,a,ab,ab,ab,ab,a,a,a,ab,ab,a,ab,ab,ab,ab,ab,a,ab,ab,ab,ab,ab,a,a,a,ab,ab,ab,ab,ab,a,ab,a,ab,a,ab,a,a,a,ab,a,a,ab,a,a,ab,ab,ab,ab,a,ab,ab

*S1_9060888 D1.10 ab,a,ab,ab,ab,ab,ab,a,a,a,a,ab,ab,a,a,ab,ab,a,a,ab,a,ab,ab,ab,ab,ab,ab,a,a,a,ab,a,a,ab,a,a,ab,ab,ab,a,a,ab,a,ab,ab,ab,ab,a,ab,a,a,a,a,a,ab,a,a,a,a,ab,ab,ab,ab,a,a,a,a,a,ab,ab,ab,a,ab,a,ab,ab,ab,a,ab,ab,a,ab,ab,a,a,a,ab,ab,a,a

*S1_11627175 D1.10 ab,a,ab,ab,ab,ab,ab,a,a,a,a,ab,ab,a,a,ab,ab,a,a,ab,a,ab,ab,ab,ab,ab,ab,a,ab,a,ab,a,a,ab,a,a,ab,ab,ab,a,a,ab,ab,ab,ab,ab,ab,a,ab,a,a,ab,a,a,ab,a,ab,a,a,ab,ab,ab,ab,a,a,a,a,a,ab,ab,ab,a,ab,a,ab,ab,ab,a,ab,ab,a,ab,ab,a,a,a,ab,ab,a,a

*S1_12436176 D1.10 a,ab,a,a,a,a,a,ab,ab,ab,ab,a,a,ab,ab,a,a,ab,ab,a,ab,a,ab,a,a,a,a,ab,a,ab,a,ab,ab,a,ab,ab,a,ab,a,ab,ab,ab,a,a,a,a,a,ab,a,ab,ab,a,ab,ab,a,ab,ab,ab,ab,a,a,a,a,ab,ab,ab,ab,ab,a,ab,a,ab,a,ab,a,a,a,ab,a,a,ab,a,a,ab,ab,ab,a,a,ab,ab

*S1_16152796 D1.10 a,ab,a,a,a,a,a,ab,ab,ab,ab,a,a,ab,ab,a,a,ab,ab,a,ab,a,ab,a,a,a,a,ab,a,ab,a,ab,ab,a,ab,ab,a,ab,a,ab,ab,ab,a,a,a,a,a,ab,a,ab,ab,a,ab,ab,a,ab,ab,ab,ab,a,a,a,a,ab,ab,ab,ab,ab,a,ab,a,ab,a,ab,a,a,ab,ab,ab,a,ab,a,a,ab,ab,ab,a,a,ab,ab

*S1_21185134 D1.10 ab,ab,a,a,a,a,a,ab,ab,ab,a,a,a,ab,ab,a,ab,ab,ab,a,ab,a,ab,a,a,a,a,ab,a,ab,a,ab,ab,a,ab,ab,a,a,a,ab,ab,ab,a,a,a,a,a,ab,a,ab,ab,a,ab,ab,a,ab,ab,ab,ab,a,a,a,a,ab,ab,ab,a,ab,a,ab,a,ab,a,ab,a,a,ab,ab,ab,a,ab,a,a,ab,ab,ab,a,a,ab,ab

*S1_21921007 D1.10 a,a,ab,ab,ab,ab,ab,a,a,a,ab,ab,ab,a,a,ab,a,a,a,ab,a,ab,ab,ab,ab,ab,ab,a,ab,a,ab,a,a,ab,a,a,ab,ab,a,a,a,ab,ab,ab,ab,ab,ab,a,ab,a,a,ab,a,a,ab,a,a,a,a,ab,ab,ab,ab,a,a,a,ab,a,ab,ab,ab,a,ab,a,ab,ab,a,a,ab,ab,a,ab,ab,a,a,a,ab,ab,a,a

*S1_22399764 D1.10 a,a,ab,ab,ab,ab,ab,a,a,a,ab,ab,ab,a,a,ab,a,a,a,ab,a,ab,ab,ab,ab,ab,ab,a,ab,a,ab,a,a,ab,a,a,ab,ab,a,a,a,ab,ab,ab,a,ab,ab,a,ab,a,a,ab,a,a,ab,a,ab,a,a,ab,ab,ab,ab,ab,a,a,ab,a,ab,ab,ab,a,ab,a,ab,ab,a,a,ab,ab,a,ab,ab,a,a,a,ab,ab,a,a

*S1_23231446 D1.10 a,a,ab,ab,ab,a,ab,a,a,a,ab,ab,ab,a,a,ab,a,a,a,ab,a,ab,ab,ab,ab,ab,a,a,ab,a,ab,a,a,ab,a,a,ab,ab,a,a,ab,ab,ab,ab,a,a,ab,a,ab,a,a,ab,a,a,ab,a,ab,a,ab,ab,ab,ab,ab,ab,a,a,ab,a,ab,ab,ab,a,ab,a,ab,ab,a,a,ab,ab,a,ab,ab,a,a,a,a,ab,a,a

*S10_327788 D1.10 a,a,a,a,a,a,a,a,ab,a,a,ab,a,a,a,ab,a,ab,a,ab,a,ab,a,ab,ab,a,ab,a,a,ab,ab,a,ab,ab,ab,a,a,a,a,ab,ab,ab,ab,a,ab,a,a,a,a,ab,ab,ab,ab,ab,ab,ab,ab,a,a,ab,a,a,ab,ab,a,a,a,a,a,ab,ab,ab,a,a,a,a,a,a,ab,ab,a,a,a,a,ab,ab,a,ab,ab,a

*S10_354917 D1.10 ab,ab,ab,ab,ab,ab,ab,ab,a,ab,ab,a,ab,ab,ab,a,ab,a,ab,a,ab,a,ab,a,a,ab,a,ab,ab,a,a,ab,a,a,a,ab,ab,ab,ab,a,a,a,a,ab,a,ab,ab,ab,ab,a,a,a,a,a,a,a,a,ab,ab,a,ab,ab,a,a,ab,ab,ab,ab,ab,ab,a,a,ab,ab,ab,ab,ab,ab,ab,a,ab,ab,ab,ab,a,a,ab,a,a,ab

*S10_1472996 D1.10 ab,ab,ab,ab,ab,ab,ab,ab,a,ab,ab,a,a,ab,ab,a,ab,a,ab,a,ab,a,ab,a,a,ab,a,ab,ab,a,a,ab,a,a,ab,ab,ab,ab,ab,a,a,a,a,ab,a,ab,ab,ab,ab,a,a,a,a,a,a,a,a,ab,ab,a,ab,ab,a,a,ab,ab,ab,ab,ab,ab,a,a,ab,ab,ab,ab,ab,ab,ab,a,ab,ab,ab,ab,a,a,ab,a,a,ab

*S10_1753720 D1.10 a,a,a,a,a,a,a,a,ab,a,a,ab,ab,a,a,ab,a,ab,a,ab,a,ab,a,ab,ab,a,ab,a,a,ab,ab,a,ab,ab,a,a,a,a,a,ab,ab,ab,ab,a,ab,a,a,a,a,ab,ab,ab,ab,ab,ab,ab,ab,a,a,ab,a,a,ab,ab,a,a,a,a,a,a,ab,ab,a,a,a,a,a,a,ab,ab,a,a,a,a,ab,ab,ab,ab,ab,a

*S10_2185133 D1.10 a,a,a,a,a,a,a,a,ab,a,a,ab,ab,a,a,ab,a,ab,a,ab,a,ab,a,ab,ab,a,ab,a,a,ab,ab,a,ab,ab,a,a,a,a,a,ab,ab,ab,a,a,ab,ab,a,a,a,ab,ab,ab,ab,ab,ab,ab,ab,a,a,ab,a,a,ab,ab,a,a,a,a,a,a,ab,ab,a,a,a,a,a,a,ab,a,a,a,a,a,ab,ab,ab,ab,ab,a

*S10_7214803 D1.10 a,a,a,a,a,a,a,a,a,ab,a,ab,ab,a,a,ab,a,ab,ab,ab,a,ab,a,ab,a,a,ab,a,a,a,ab,a,a,a,a,a,ab,a,a,ab,ab,ab,a,ab,ab,ab,a,a,a,ab,ab,ab,ab,ab,ab,ab,a,a,ab,ab,a,a,a,a,ab,a,a,ab,a,a,ab,ab,a,a,a,ab,ab,a,ab,a,a,a,a,a,ab,ab,ab,a,ab,a

*S10_8784407 D1.10 a,a,a,ab,a,a,a,a,a,ab,a,ab,ab,a,a,ab,a,ab,ab,ab,a,ab,a,ab,a,a,ab,a,a,a,ab,a,a,a,a,a,ab,ab,a,ab,ab,ab,a,ab,ab,ab,ab,a,a,ab,ab,ab,ab,ab,ab,ab,a,a,ab,ab,a,a,a,a,ab,ab,a,ab,a,a,ab,ab,a,a,a,ab,ab,a,ab,a,a,a,a,a,ab,a,ab,a,ab,a

*S10_10165427 D1.10 a,ab,a,ab,a,a,a,a,a,ab,a,ab,ab,a,a,a,a,ab,ab,ab,a,ab,a,a,a,a,ab,ab,a,a,ab,a,a,a,a,a,ab,a,a,ab,ab,ab,a,ab,ab,ab,ab,a,a,ab,ab,ab,ab,ab,ab,ab,a,a,ab,ab,a,a,a,a,ab,a,a,ab,a,a,ab,ab,a,a,a,ab,ab,a,ab,a,a,a,a,a,ab,a,ab,a,ab,a

*S10_10915362 D1.10 ab,a,ab,a,ab,a,ab,ab,ab,ab,ab,a,a,a,ab,ab,a,a,a,a,ab,a,ab,ab,ab,ab,a,ab,ab,ab,ab,ab,ab,ab,ab,ab,a,ab,ab,a,a,ab,ab,a,a,a,a,ab,ab,a,a,a,a,a,a,a,ab,ab,a,a,ab,ab,ab,ab,a,ab,ab,a,ab,ab,a,a,ab,ab,ab,a,a,ab,a,ab,ab,ab,ab,ab,a,ab,a,ab,a,ab

*S10_11367652 D1.10 a,ab,a,ab,a,ab,a,a,a,ab,a,ab,ab,ab,a,a,ab,ab,ab,ab,a,ab,a,a,a,a,a,a,a,a,a,a,a,a,a,a,ab,a,a,ab,ab,ab,a,ab,ab,ab,ab,a,a,ab,ab,ab,a,ab,ab,a,a,a,ab,ab,a,a,a,a,ab,a,a,ab,ab,a,ab,ab,a,a,a,ab,ab,a,ab,a,a,a,a,a,ab,a,ab,a,ab,a

*S10_13035893 D1.10 a,ab,a,ab,a,ab,a,a,a,ab,a,ab,ab,ab,a,a,ab,ab,ab,ab,a,ab,a,a,a,a,a,a,a,a,a,ab,a,a,a,a,ab,a,a,ab,ab,ab,a,ab,ab,ab,ab,a,a,ab,ab,ab,a,ab,ab,a,a,a,ab,ab,a,a,a,a,ab,a,a,ab,a,a,ab,ab,a,a,a,ab,ab,a,ab,a,a,a,a,ab,ab,a,ab,a,ab,a

*S10_11291449 D1.10 a,ab,a,ab,a,ab,a,a,a,ab,a,ab,ab,ab,a,a,ab,ab,ab,ab,a,ab,a,a,a,a,a,a,a,a,a,ab,a,ab,a,a,ab,a,a,ab,a,ab,a,ab,ab,ab,ab,a,a,ab,ab,ab,a,ab,ab,a,a,a,ab,ab,ab,a,a,a,ab,a,a,ab,a,a,ab,ab,a,a,a,ab,ab,a,ab,ab,ab,a,a,ab,ab,a,ab,a,ab,a

*S10_23324430 D1.10 a,ab,ab,ab,a,ab,a,a,a,ab,a,ab,ab,ab,a,a,ab,ab,ab,ab,a,ab,a,a,a,ab,a,a,a,a,a,ab,a,ab,a,a,ab,a,a,ab,a,ab,a,ab,ab,ab,ab,a,a,ab,ab,ab,a,ab,ab,a,ab,a,ab,a,ab,a,a,a,ab,ab,a,ab,a,a,ab,ab,a,a,a,ab,ab,a,ab,ab,ab,a,a,ab,ab,a,ab,a,ab,a

*S11_393376 D1.10 ab,a,ab,a,ab,ab,ab,a,ab,ab,a,a,a,ab,ab,ab,a,a,ab,a,a,ab,ab,a,a,ab,a,a,a,ab,a,a,ab,a,a,ab,ab,ab,ab,a,a,ab,ab,ab,ab,ab,ab,ab,a,a,a,a,a,ab,ab,ab,ab,a,a,ab,ab,a,a,ab,ab,a,a,ab,ab,ab,ab,ab,a,ab,a,a,ab,ab,ab,ab,ab,a,ab,ab,a,a,ab,a,a,ab

*S11_386054 D1.10 a,ab,a,ab,a,a,a,ab,a,ab,ab,ab,ab,a,a,a,ab,ab,a,ab,ab,a,ab,ab,ab,a,ab,ab,ab,a,ab,ab,a,ab,ab,a,a,a,a,ab,ab,ab,a,a,a,a,a,a,ab,ab,ab,ab,ab,a,a,a,ab,ab,ab,a,a,ab,ab,a,a,ab,ab,a,a,ab,a,a,ab,a,ab,ab,a,a,a,a,a,ab,a,a,ab,ab,a,ab,ab,a

*S11_1189450 D1.10 a,a,a,ab,a,a,a,ab,a,ab,ab,ab,ab,a,ab,a,ab,ab,a,ab,ab,a,ab,ab,ab,a,ab,ab,ab,ab,ab,ab,a,ab,ab,a,a,a,a,ab,ab,ab,a,a,a,a,a,a,ab,ab,ab,ab,ab,a,a,a,ab,ab,ab,a,a,ab,ab,a,a,ab,ab,a,a,ab,a,a,ab,ab,ab,ab,a,a,a,a,a,ab,a,ab,ab,a,a,ab,ab,a

*S11_1848869 D1.10 a,a,a,ab,a,a,a,ab,a,ab,ab,ab,ab,a,ab,a,ab,a,a,ab,ab,a,ab,ab,ab,a,ab,ab,ab,ab,ab,ab,a,ab,ab,a,a,ab,a,ab,ab,ab,a,a,a,a,ab,a,ab,a,ab,ab,ab,a,a,a,ab,a,ab,a,a,ab,ab,a,a,ab,a,a,ab,ab,a,a,ab,ab,ab,ab,a,a,a,a,a,ab,a,ab,ab,a,a,a,a,a

*S11_1848886 D1.10 ab,ab,ab,a,ab,ab,ab,a,ab,ab,a,a,a,ab,a,ab,a,ab,ab,a,a,ab,ab,a,a,ab,a,a,a,a,a,a,ab,a,a,ab,ab,a,ab,a,a,ab,ab,ab,ab,ab,a,ab,a,ab,a,a,a,ab,ab,ab,a,ab,a,ab,ab,a,a,ab,ab,a,ab,ab,a,ab,ab,ab,a,a,a,a,ab,ab,ab,ab,ab,a,ab,a,a,ab,ab,ab,ab,ab

*S11_1922965 D1.10 ab,ab,ab,a,ab,ab,ab,a,ab,ab,a,a,a,ab,a,ab,a,ab,ab,a,a,ab,ab,a,a,ab,a,ab,a,a,a,a,ab,a,a,ab,ab,a,ab,a,a,ab,ab,ab,ab,ab,a,ab,a,ab,a,a,a,ab,ab,ab,ab,ab,a,ab,ab,a,a,ab,ab,ab,ab,ab,a,ab,ab,ab,a,a,a,a,ab,ab,ab,ab,ab,a,ab,a,a,ab,ab,ab,ab,ab

*S11_2761690 D1.10 ab,ab,ab,ab,a,ab,ab,a,ab,ab,a,a,a,ab,a,ab,a,ab,ab,a,a,ab,ab,a,a,ab,a,ab,a,a,a,a,ab,a,a,ab,ab,a,ab,a,a,ab,ab,ab,ab,ab,a,ab,a,ab,a,a,ab,ab,ab,ab,ab,ab,a,ab,ab,a,a,ab,ab,a,ab,ab,a,ab,ab,ab,a,a,a,a,ab,ab,ab,ab,ab,a,ab,a,a,ab,ab,ab,ab,ab

*S11_2861282 D1.10 ab,ab,ab,ab,a,ab,ab,a,ab,ab,a,a,a,ab,a,ab,a,ab,ab,a,a,ab,ab,a,a,ab,a,ab,a,a,a,a,ab,a,a,ab,a,a,ab,a,a,ab,ab,ab,ab,ab,a,ab,a,ab,a,a,ab,ab,ab,ab,a,ab,a,ab,ab,a,a,ab,ab,a,ab,ab,a,ab,ab,ab,a,a,a,a,ab,ab,ab,ab,ab,a,ab,a,a,ab,ab,ab,ab,ab

*S11_3461716 D1.10 ab,ab,ab,ab,a,ab,ab,a,ab,ab,a,a,a,ab,a,ab,a,ab,ab,a,a,ab,ab,a,a,ab,a,ab,a,a,a,a,ab,ab,a,ab,a,a,ab,a,a,ab,ab,ab,a,ab,a,ab,a,ab,a,a,ab,ab,ab,ab,ab,ab,a,ab,ab,a,a,ab,ab,ab,ab,ab,a,ab,ab,ab,a,a,a,a,ab,ab,ab,ab,ab,a,ab,a,a,ab,ab,ab,ab,ab

*S11_3917339 D1.10 ab,ab,ab,ab,a,ab,ab,a,ab,ab,a,a,a,ab,a,ab,a,ab,ab,a,ab,ab,ab,a,a,ab,a,ab,a,a,a,a,ab,ab,a,ab,a,a,ab,a,a,ab,ab,a,a,ab,a,ab,a,ab,a,a,ab,ab,ab,ab,ab,ab,a,ab,ab,a,a,ab,ab,ab,ab,ab,a,a,ab,ab,a,a,a,a,ab,ab,ab,ab,ab,a,ab,a,a,ab,ab,ab,ab,ab

*S11_3708659 D1.10 ab,ab,ab,ab,a,ab,ab,a,ab,ab,a,a,a,ab,a,ab,a,ab,ab,a,ab,ab,ab,a,a,ab,a,ab,a,a,a,a,ab,ab,a,ab,a,a,ab,a,a,ab,ab,a,a,ab,a,ab,a,ab,a,a,ab,ab,ab,ab,a,ab,a,ab,ab,a,a,ab,ab,a,ab,ab,a,ab,ab,ab,a,a,a,a,ab,ab,ab,ab,ab,a,ab,a,a,ab,ab,ab,ab,ab

*S11_3723244 D1.10 a,a,a,a,ab,a,a,ab,a,ab,ab,ab,ab,a,ab,a,ab,a,a,ab,a,a,ab,ab,ab,a,ab,a,ab,ab,ab,ab,a,a,ab,a,ab,ab,a,ab,ab,ab,a,ab,ab,a,ab,a,ab,a,ab,ab,a,a,a,a,ab,a,ab,a,a,ab,ab,a,a,ab,a,a,ab,ab,a,a,ab,ab,ab,ab,a,a,ab,a,a,ab,a,ab,ab,a,a,a,a,a

*S11_4503755 D1.10 a,a,a,a,ab,a,a,ab,a,ab,a,ab,ab,a,ab,a,ab,a,a,ab,a,a,ab,ab,ab,a,ab,a,ab,ab,ab,ab,a,a,ab,a,ab,ab,a,ab,ab,ab,a,ab,ab,a,ab,a,ab,a,ab,ab,a,a,a,a,ab,a,ab,a,a,ab,ab,a,a,ab,a,a,ab,ab,ab,a,ab,ab,ab,ab,a,a,ab,a,a,ab,a,ab,ab,a,a,a,a,a

*S11_5051213 D1.10 a,a,a,a,ab,a,a,ab,a,ab,a,ab,a,ab,ab,a,ab,a,a,ab,a,a,ab,ab,ab,a,ab,a,ab,ab,ab,ab,a,a,ab,a,ab,ab,a,ab,ab,ab,a,ab,ab,a,ab,a,ab,a,ab,ab,a,a,a,a,ab,a,ab,a,a,ab,ab,a,a,ab,a,a,ab,ab,ab,a,ab,ab,ab,ab,a,a,ab,a,a,ab,a,ab,ab,a,a,a,a,a

*S11_4862422 D1.10 a,a,a,a,ab,a,a,ab,a,ab,a,ab,ab,ab,ab,a,ab,a,a,ab,a,a,a,ab,ab,a,ab,a,ab,ab,ab,ab,a,a,ab,a,ab,ab,a,ab,ab,ab,a,ab,ab,a,ab,a,ab,a,ab,ab,a,a,a,a,ab,a,ab,a,a,ab,ab,a,a,ab,a,a,ab,ab,ab,a,ab,ab,ab,ab,a,a,a,a,a,ab,a,ab,ab,a,a,a,a,a

*S11_4447268 D1.10 ab,ab,ab,ab,a,ab,ab,a,ab,ab,ab,a,a,ab,a,ab,a,ab,ab,a,ab,ab,ab,a,a,ab,a,ab,a,a,a,a,ab,ab,a,ab,a,a,ab,a,a,ab,ab,a,a,ab,a,ab,a,ab,a,a,ab,ab,ab,ab,ab,ab,a,ab,ab,a,a,ab,ab,a,ab,ab,a,ab,a,ab,a,a,a,a,ab,ab,ab,ab,ab,a,ab,a,a,ab,ab,ab,ab,ab

*S11_5989344 D1.10 ab,ab,ab,ab,a,ab,ab,a,ab,ab,ab,a,ab,a,a,ab,a,ab,ab,a,ab,ab,ab,a,a,ab,a,ab,a,a,a,a,a,ab,a,ab,a,a,ab,a,a,ab,ab,a,a,ab,a,ab,a,ab,a,a,ab,ab,ab,ab,ab,ab,a,ab,ab,a,a,ab,ab,a,ab,ab,a,ab,a,ab,a,a,a,a,ab,ab,ab,ab,ab,a,ab,a,a,ab,ab,ab,ab,ab

*S11_7050264 D1.10 ab,ab,ab,ab,a,ab,ab,a,ab,ab,ab,a,ab,a,a,ab,a,ab,ab,a,ab,ab,ab,a,a,ab,a,ab,a,a,a,a,a,ab,a,ab,a,a,ab,a,a,ab,ab,a,a,ab,a,ab,a,ab,a,a,ab,ab,ab,ab,a,ab,a,ab,ab,a,a,ab,ab,a,ab,ab,a,ab,a,a,a,a,a,a,ab,ab,ab,ab,ab,a,ab,a,a,ab,ab,ab,ab,ab

*S11_8425328 D1.10 ab,ab,ab,ab,a,ab,ab,a,ab,a,ab,a,ab,a,a,ab,a,ab,ab,a,ab,ab,ab,a,a,ab,a,ab,a,a,a,a,a,ab,a,a,a,a,ab,a,a,ab,ab,a,a,ab,a,ab,a,ab,a,a,ab,ab,ab,ab,a,ab,a,ab,ab,a,a,ab,ab,a,ab,ab,a,ab,a,a,a,a,a,a,ab,ab,ab,ab,ab,ab,ab,a,a,ab,ab,ab,ab,a

*S11_8491042 D1.10 ab,ab,ab,ab,a,ab,ab,a,ab,a,ab,a,ab,a,a,ab,a,ab,ab,a,ab,ab,ab,a,a,ab,a,ab,a,a,a,a,a,ab,a,a,a,a,ab,a,a,ab,ab,a,a,ab,a,ab,a,ab,a,a,ab,ab,ab,ab,ab,ab,a,ab,ab,a,a,ab,ab,a,ab,ab,a,ab,a,a,a,a,a,a,ab,ab,ab,ab,ab,ab,ab,a,a,ab,ab,ab,ab,a

*S11_10347240 D1.10 a,a,a,a,ab,a,a,ab,a,ab,a,ab,a,ab,ab,a,ab,a,ab,ab,a,a,ab,ab,ab,a,ab,a,ab,ab,ab,ab,ab,a,ab,ab,ab,ab,a,ab,ab,ab,a,ab,ab,ab,ab,a,ab,a,ab,ab,a,a,ab,a,a,a,ab,a,a,ab,ab,a,a,ab,a,a,ab,ab,ab,ab,ab,ab,ab,ab,a,a,ab,a,a,a,a,ab,ab,a,ab,a,a,ab

*S11_17457974 D1.10 a,a,a,a,ab,a,a,ab,a,ab,a,ab,a,ab,ab,a,ab,a,ab,ab,a,a,ab,ab,ab,a,ab,a,ab,ab,a,ab,ab,a,ab,ab,ab,ab,a,ab,ab,ab,a,ab,ab,ab,ab,a,ab,a,ab,ab,a,a,ab,a,ab,a,a,a,a,a,ab,a,a,ab,a,a,ab,ab,ab,ab,ab,ab,ab,ab,a,a,ab,a,a,a,a,ab,ab,a,ab,a,a,ab

*S11_17753239 D1.10 ab,ab,ab,ab,a,ab,ab,a,ab,a,ab,a,ab,a,a,ab,a,ab,a,a,ab,ab,ab,a,a,ab,a,ab,a,a,ab,a,a,ab,a,a,a,a,ab,a,a,ab,ab,a,a,a,a,ab,a,ab,a,a,ab,ab,a,ab,ab,ab,ab,ab,ab,ab,a,ab,ab,a,ab,ab,a,ab,a,a,a,a,a,a,ab,ab,ab,ab,ab,ab,ab,a,a,ab,a,ab,ab,a

*S11_19405758 D1.10 ab,ab,ab,ab,a,ab,ab,a,ab,a,ab,a,ab,a,a,ab,a,ab,a,a,ab,ab,a,a,ab,ab,a,ab,a,a,ab,a,a,a,a,a,a,ab,ab,a,a,a,ab,a,a,a,a,ab,a,ab,a,a,ab,ab,a,ab,ab,ab,ab,ab,ab,ab,a,ab,ab,a,ab,ab,a,ab,a,a,a,a,a,a,ab,ab,ab,ab,ab,ab,ab,a,a,ab,a,ab,ab,a

*S11_19857487 D1.10 a,ab,ab,ab,a,ab,ab,a,ab,a,ab,a,ab,a,a,ab,a,ab,a,a,ab,ab,a,a,ab,ab,a,ab,a,a,ab,a,a,a,a,a,a,ab,ab,a,a,a,ab,a,a,a,a,ab,a,ab,a,ab,ab,ab,a,ab,a,ab,ab,ab,ab,ab,a,ab,ab,a,ab,ab,a,ab,a,a,a,a,a,a,ab,ab,ab,ab,ab,ab,ab,a,a,ab,ab,ab,ab,a

*S11_19931978 D1.10 ab,a,a,a,ab,a,a,ab,a,ab,a,ab,a,ab,ab,a,ab,a,ab,ab,a,a,ab,ab,a,a,ab,a,ab,ab,a,ab,ab,ab,ab,ab,ab,a,a,ab,ab,ab,a,ab,ab,ab,ab,a,ab,a,ab,a,a,a,ab,a,ab,a,a,a,a,a,ab,a,a,ab,a,a,ab,ab,ab,ab,ab,ab,ab,ab,a,a,ab,a,a,a,a,ab,ab,a,ab,a,a,ab

*S12_331093 D1.10 a,a,ab,ab,ab,ab,ab,ab,a,ab,a,ab,a,ab,ab,a,a,a,ab,a,a,ab,a,ab,ab,a,a,ab,a,ab,ab,ab,ab,a,ab,a,ab,a,ab,ab,ab,a,ab,ab,ab,ab,a,ab,ab,ab,ab,ab,a,ab,a,a,ab,a,a,ab,a,a,a,ab,ab,a,a,ab,a,ab,ab,ab,a,a,ab,a,ab,ab,ab,ab,a,ab,ab,a,ab,a,ab,ab,ab,a

*S12_1111840 D1.10 ab,ab,a,a,a,a,a,a,ab,ab,ab,a,ab,a,a,ab,ab,a,a,ab,ab,a,ab,a,a,ab,ab,a,ab,a,a,a,a,ab,a,ab,a,ab,a,a,a,ab,a,a,a,a,ab,a,a,a,a,a,ab,a,ab,ab,a,ab,ab,a,ab,ab,ab,a,a,ab,ab,a,ab,ab,a,a,ab,ab,a,ab,a,a,a,a,ab,a,a,ab,a,ab,a,a,a,ab

*S12_1374370 D1.10 ab,ab,a,a,a,a,a,a,ab,ab,ab,a,ab,a,a,ab,ab,a,a,ab,ab,a,ab,a,a,ab,ab,a,ab,a,a,a,a,ab,a,ab,a,ab,a,a,a,ab,a,a,a,a,ab,a,a,a,ab,a,ab,a,ab,ab,a,ab,ab,a,ab,ab,ab,a,a,ab,ab,a,ab,ab,a,a,ab,ab,a,ab,a,a,ab,a,ab,a,a,ab,a,ab,a,a,a,ab

*S12_1627317 D1.10 ab,ab,a,a,a,a,a,a,ab,ab,ab,a,ab,a,a,ab,ab,a,a,ab,ab,a,ab,a,ab,ab,ab,a,ab,a,a,a,a,ab,a,ab,a,ab,a,a,a,ab,a,a,a,a,ab,a,a,a,ab,a,ab,a,ab,ab,ab,ab,ab,a,ab,ab,ab,a,a,ab,ab,a,ab,ab,a,a,ab,ab,a,ab,a,a,a,a,ab,a,a,ab,a,ab,a,a,a,ab

*S12_2469104 D1.10 ab,ab,a,a,a,a,a,a,ab,ab,ab,a,ab,a,a,ab,ab,a,a,ab,ab,a,ab,a,ab,ab,ab,a,ab,a,a,a,a,ab,a,ab,a,ab,a,a,a,ab,a,a,a,a,ab,a,a,a,ab,a,ab,a,ab,ab,ab,ab,ab,a,ab,ab,ab,a,a,ab,ab,a,ab,ab,a,a,ab,a,a,a,a,a,a,a,a,a,a,ab,a,ab,a,a,a,ab

*S12_3984341 D1.10 ab,ab,a,a,ab,a,a,a,ab,ab,ab,a,ab,a,a,ab,ab,a,a,ab,ab,a,ab,a,ab,ab,ab,a,ab,a,a,a,a,ab,a,ab,a,ab,a,a,a,ab,a,a,a,a,ab,a,a,a,ab,a,ab,a,ab,ab,a,ab,a,a,ab,ab,ab,a,a,ab,ab,a,ab,ab,a,a,ab,a,a,a,a,a,a,a,a,a,a,ab,a,ab,a,a,a,ab

*S12_6173399 D1.10 ab,ab,a,a,ab,a,a,a,ab,ab,ab,ab,ab,a,a,ab,ab,a,a,ab,ab,a,ab,a,ab,ab,ab,a,ab,a,a,a,a,ab,a,ab,ab,ab,a,a,ab,a,a,a,a,a,ab,ab,a,a,ab,a,ab,a,a,ab,a,ab,a,a,a,ab,a,a,a,ab,ab,a,ab,ab,a,a,ab,a,a,a,a,ab,a,a,a,a,a,ab,a,ab,a,a,a,ab

*S12_6852646 D1.10 ab,ab,a,a,ab,ab,a,a,ab,ab,ab,ab,ab,a,a,ab,a,a,a,ab,ab,a,ab,a,ab,ab,ab,a,ab,a,ab,a,a,ab,a,ab,ab,ab,a,a,ab,a,a,a,a,a,ab,ab,a,a,ab,a,ab,a,a,a,a,ab,a,a,a,ab,a,a,a,ab,ab,a,a,ab,a,a,ab,a,a,a,a,ab,a,a,a,ab,a,ab,a,ab,a,a,a,ab

*S12_7527058 D1.10 ab,ab,a,a,ab,ab,a,a,ab,ab,ab,ab,ab,a,a,a,a,a,a,ab,ab,a,ab,a,ab,ab,a,a,ab,a,ab,a,a,ab,a,ab,ab,ab,a,a,ab,a,a,a,a,a,ab,ab,ab,a,ab,a,ab,a,a,a,a,a,a,a,a,ab,a,a,a,ab,ab,a,a,ab,a,a,ab,a,a,a,a,ab,a,a,a,ab,a,ab,a,ab,a,a,a,ab

*S12_8349620 D1.10 ab,ab,ab,a,ab,ab,a,a,ab,ab,ab,ab,ab,a,a,a,a,a,a,a,ab,a,ab,a,ab,ab,a,a,ab,a,ab,a,a,ab,a,ab,ab,ab,a,a,ab,a,a,a,a,a,ab,ab,ab,a,ab,a,ab,a,a,a,a,a,a,a,a,ab,a,a,a,ab,ab,a,a,ab,a,a,ab,a,a,a,a,ab,a,a,a,ab,a,ab,a,ab,a,a,a,ab

*S12_12974979 D1.10 ab,ab,ab,a,ab,ab,a,a,ab,ab,ab,ab,ab,a,a,a,a,a,a,a,ab,a,ab,a,ab,ab,a,a,ab,a,ab,a,a,ab,a,ab,ab,ab,a,a,ab,a,a,a,a,a,ab,ab,ab,a,ab,a,ab,a,a,a,a,a,a,a,a,ab,a,a,a,ab,ab,a,a,ab,a,a,ab,a,a,a,a,ab,ab,a,a,ab,a,ab,a,a,a,a,a,ab

*S12_13886018 D1.10 ab,a,ab,ab,ab,a,ab,a,a,ab,a,ab,ab,ab,a,ab,ab,ab,ab,ab,ab,a,ab,a,a,a,a,a,a,a,ab,ab,a,a,ab,ab,ab,a,a,ab,ab,a,ab,a,ab,ab,a,a,a,ab,a,a,a,ab,ab,ab,ab,a,ab,ab,a,a,a,ab,a,a,ab,a,a,ab,ab,ab,ab,ab,a,ab,a,a,ab,a,a,ab,a,a,ab,ab,ab,ab,ab,ab

*S12_14664300 D1.10 a,ab,ab,a,ab,ab,a,a,ab,ab,ab,ab,ab,a,a,a,a,a,a,a,ab,a,ab,ab,ab,ab,a,a,ab,a,ab,a,a,ab,a,ab,ab,ab,a,a,ab,a,a,a,a,a,ab,ab,ab,a,ab,a,ab,a,a,a,a,a,a,a,a,ab,a,a,a,ab,ab,a,a,ab,a,a,ab,a,a,a,a,ab,ab,a,a,ab,a,ab,a,a,a,a,a,ab

*S12_18695312 D1.10 a,ab,ab,a,ab,ab,a,a,ab,ab,ab,ab,ab,a,a,a,a,a,a,a,ab,a,ab,ab,ab,ab,a,a,ab,a,ab,a,a,ab,a,ab,ab,ab,a,a,ab,a,a,a,a,a,ab,ab,ab,a,ab,a,a,a,a,a,a,a,a,a,a,ab,a,a,a,ab,ab,a,a,ab,a,a,ab,a,a,a,ab,ab,ab,a,a,ab,a,ab,a,a,a,a,a,ab

*S12_19775411 D1.10 a,ab,ab,a,ab,ab,a,ab,ab,ab,ab,ab,ab,a,a,a,a,a,a,a,ab,a,ab,ab,ab,ab,a,a,ab,a,ab,a,a,ab,a,ab,ab,ab,a,a,ab,a,a,a,a,a,ab,ab,ab,a,ab,a,a,a,a,a,a,a,a,a,a,ab,a,a,a,ab,ab,a,a,ab,a,a,ab,a,a,a,a,ab,ab,a,a,ab,a,ab,a,a,a,a,a,ab

*S12_20394652 D1.10 a,ab,ab,a,ab,ab,a,ab,ab,ab,ab,ab,a,a,a,a,a,a,a,a,ab,a,ab,ab,ab,ab,a,a,ab,a,ab,ab,a,ab,a,ab,ab,ab,a,a,ab,a,a,a,a,a,ab,ab,ab,a,ab,a,a,a,a,a,a,a,a,ab,a,ab,a,a,a,ab,ab,a,a,ab,a,a,ab,a,a,a,a,ab,ab,a,a,ab,a,ab,a,a,a,a,a,ab

*S12_21992554 D1.10 a,ab,ab,a,ab,ab,a,ab,ab,ab,ab,ab,a,a,ab,a,a,a,a,a,ab,a,ab,ab,ab,a,a,ab,ab,a,ab,ab,a,ab,a,ab,ab,ab,a,a,ab,a,a,a,a,a,ab,ab,ab,a,ab,a,a,a,a,a,a,a,a,ab,a,ab,a,a,a,ab,ab,a,a,ab,a,a,ab,a,a,a,a,ab,ab,a,a,ab,a,ab,a,a,a,a,a,ab

*S13_994727 D1.10 ab,a,ab,ab,a,ab,a,a,ab,a,ab,a,a,ab,ab,a,ab,ab,ab,ab,a,a,ab,a,a,ab,ab,a,a,ab,a,ab,ab,ab,ab,ab,a,ab,a,ab,ab,ab,a,ab,a,a,ab,ab,ab,ab,ab,ab,a,a,a,ab,ab,ab,a,a,a,ab,a,a,a,a,ab,ab,ab,ab,ab,ab,ab,a,ab,ab,a,ab,a,ab,a,ab,ab,ab,a,a,a,a,ab,a

*S13_565175 D1.10 ab,a,ab,ab,a,ab,a,a,ab,ab,ab,ab,a,ab,ab,a,ab,ab,ab,ab,a,a,ab,a,ab,ab,ab,a,a,ab,a,ab,ab,ab,ab,ab,a,ab,a,ab,ab,ab,a,ab,a,a,ab,ab,ab,ab,ab,ab,a,a,a,ab,ab,ab,a,a,a,ab,a,a,a,a,ab,ab,ab,ab,ab,ab,ab,a,ab,ab,a,ab,a,ab,a,ab,ab,ab,a,a,a,a,ab,a

*S13_162261 D1.10 a,ab,a,a,ab,a,ab,ab,a,ab,a,a,ab,a,a,ab,a,a,a,a,ab,ab,ab,ab,a,a,a,ab,ab,a,ab,a,a,a,a,a,ab,a,ab,a,a,ab,ab,a,ab,ab,a,a,a,a,a,a,ab,ab,ab,a,ab,a,ab,ab,ab,a,ab,ab,ab,ab,a,a,a,ab,a,a,a,ab,a,a,ab,a,ab,a,ab,a,a,a,ab,ab,ab,ab,a,a

*S13_1065301 D1.10 a,ab,a,a,ab,a,ab,ab,ab,ab,a,ab,ab,a,a,ab,a,a,a,a,ab,ab,ab,ab,ab,ab,a,ab,ab,a,ab,a,a,ab,a,a,ab,a,ab,a,a,ab,ab,a,ab,ab,a,a,a,a,a,a,ab,ab,ab,a,ab,a,ab,ab,ab,a,ab,ab,ab,ab,a,a,a,ab,a,a,a,ab,a,a,ab,a,ab,a,ab,a,a,a,ab,ab,ab,ab,a,ab

*S13_1324269 D1.10 a,ab,a,a,ab,a,ab,ab,ab,ab,a,ab,ab,a,a,ab,a,a,a,a,ab,ab,ab,ab,ab,ab,a,ab,ab,ab,ab,a,a,ab,a,a,ab,a,ab,a,a,ab,ab,a,ab,ab,a,a,a,a,a,a,ab,ab,ab,a,ab,a,ab,ab,ab,a,ab,ab,ab,ab,a,a,a,ab,a,a,a,ab,a,a,ab,a,ab,a,ab,a,ab,a,a,ab,ab,ab,a,ab

*S13_1240554 D1.10 ab,a,ab,ab,a,ab,a,a,a,ab,ab,a,a,ab,ab,a,ab,ab,ab,ab,a,a,ab,a,a,a,ab,a,a,a,a,ab,ab,a,ab,ab,a,ab,a,ab,ab,ab,a,ab,a,a,ab,ab,ab,ab,ab,ab,a,a,a,ab,ab,ab,a,a,a,ab,a,a,a,a,ab,ab,ab,a,ab,ab,ab,a,ab,ab,a,ab,a,ab,a,ab,a,ab,ab,a,a,a,ab,a

*S13_1527520 D1.10 ab,a,ab,ab,a,ab,a,a,a,ab,ab,a,a,ab,ab,a,ab,ab,ab,ab,a,a,ab,a,a,a,ab,a,a,a,a,ab,ab,a,ab,ab,a,a,a,ab,ab,ab,a,ab,a,a,ab,ab,ab,ab,ab,ab,a,a,a,ab,ab,ab,a,a,a,ab,a,a,a,a,ab,ab,ab,a,ab,ab,ab,a,ab,ab,a,ab,a,ab,a,ab,a,ab,ab,a,ab,a,ab,a

*S13_1643021 D1.10 ab,a,ab,ab,a,ab,a,a,a,ab,ab,a,a,ab,ab,a,ab,ab,ab,a,a,a,ab,a,a,a,ab,a,a,a,a,ab,ab,a,ab,ab,a,a,a,ab,ab,ab,a,ab,a,a,ab,ab,ab,ab,ab,ab,ab,a,a,ab,ab,ab,a,a,a,ab,a,a,a,a,ab,ab,ab,a,ab,ab,ab,a,ab,ab,a,ab,a,ab,a,ab,a,ab,ab,a,a,a,ab,a

*S13_1936595 D1.10 ab,a,ab,a,a,ab,a,a,a,ab,ab,a,a,ab,ab,a,a,ab,ab,a,a,a,ab,a,a,a,ab,a,a,a,a,ab,ab,a,ab,ab,a,a,a,ab,ab,ab,a,ab,a,a,ab,ab,ab,ab,ab,ab,ab,a,a,ab,ab,ab,a,a,a,ab,a,a,a,a,ab,ab,ab,a,ab,ab,ab,a,ab,ab,a,ab,a,ab,a,ab,a,ab,ab,a,a,a,ab,a

*S13_1909682 D1.10 a,ab,a,ab,ab,a,ab,ab,ab,ab,a,ab,ab,a,a,ab,ab,a,a,ab,ab,ab,ab,ab,ab,ab,a,ab,ab,ab,ab,a,a,ab,a,a,ab,ab,ab,a,a,ab,ab,a,ab,ab,a,a,a,a,a,a,a,ab,ab,a,a,a,ab,ab,ab,a,ab,ab,ab,ab,a,a,a,ab,a,a,a,ab,a,a,ab,a,ab,a,ab,a,ab,a,a,ab,ab,ab,a,ab

*S13_2843273 D1.10 a,ab,a,ab,ab,a,ab,ab,ab,a,a,ab,a,a,a,ab,ab,a,a,ab,ab,ab,ab,ab,ab,ab,a,ab,ab,ab,ab,a,a,ab,a,a,ab,ab,ab,a,a,ab,ab,a,ab,ab,a,a,a,ab,a,a,a,ab,ab,a,a,a,ab,ab,ab,a,ab,a,ab,ab,a,a,a,ab,a,a,a,ab,a,a,ab,a,ab,a,ab,a,ab,a,a,ab,ab,ab,ab,ab

*S13_2841955 D1.10 ab,a,ab,a,a,ab,a,a,a,ab,ab,a,ab,ab,ab,a,a,ab,ab,a,a,a,ab,a,a,a,ab,a,a,a,a,ab,ab,a,ab,ab,a,a,a,ab,ab,ab,a,ab,a,a,ab,ab,ab,a,ab,ab,ab,a,a,ab,ab,ab,a,a,a,ab,a,ab,a,a,ab,ab,ab,a,ab,ab,ab,a,ab,ab,a,ab,a,ab,a,ab,a,ab,ab,a,a,a,a,a

*S13_3828670 D1.10 ab,a,ab,a,a,ab,a,a,a,ab,ab,a,ab,ab,ab,a,a,ab,ab,a,a,a,ab,ab,a,a,ab,a,a,a,a,ab,ab,a,ab,ab,a,a,a,ab,ab,a,ab,ab,a,a,ab,ab,ab,a,ab,ab,ab,a,a,ab,ab,ab,a,a,a,ab,a,ab,a,a,ab,ab,ab,a,ab,ab,ab,a,ab,ab,a,ab,a,ab,a,ab,a,ab,ab,a,a,a,a,a

*S13_4821843 D1.10 a,ab,a,ab,ab,a,ab,ab,ab,a,a,ab,a,a,a,ab,ab,a,a,ab,ab,ab,ab,a,ab,ab,a,ab,ab,ab,ab,a,a,ab,a,a,ab,ab,ab,a,a,ab,a,a,ab,ab,a,a,a,ab,a,a,a,ab,ab,a,a,a,ab,ab,ab,a,ab,a,ab,ab,a,a,a,ab,ab,ab,a,ab,a,a,ab,a,ab,a,ab,a,ab,a,a,ab,ab,ab,ab,ab

*S13_5330042 D1.10 a,ab,a,ab,ab,a,ab,ab,ab,a,a,ab,a,a,a,ab,ab,a,ab,ab,ab,ab,ab,a,ab,ab,a,ab,ab,ab,ab,a,a,ab,a,a,ab,ab,ab,a,a,ab,a,a,ab,a,a,a,a,ab,a,a,a,ab,ab,a,ab,a,ab,ab,ab,a,ab,a,ab,ab,ab,a,a,ab,ab,ab,a,ab,a,a,ab,a,ab,a,ab,a,ab,a,a,ab,a,ab,ab,ab

*S13_5764296 D1.10 ab,a,ab,a,a,ab,a,a,a,ab,ab,a,ab,ab,ab,a,a,ab,a,a,a,a,ab,ab,a,a,ab,a,a,a,a,ab,ab,a,ab,ab,a,a,a,ab,ab,ab,ab,ab,a,ab,ab,ab,ab,a,ab,ab,ab,a,a,ab,ab,ab,a,a,a,ab,a,ab,a,a,a,ab,ab,a,a,a,ab,a,ab,ab,a,ab,a,ab,a,ab,a,ab,ab,ab,ab,a,a,a

*S13_6706511 D1.10 ab,ab,a,ab,ab,a,ab,ab,ab,a,a,ab,a,a,a,ab,ab,ab,ab,ab,ab,ab,a,a,ab,ab,ab,ab,ab,ab,ab,a,a,ab,a,a,ab,ab,ab,a,a,ab,a,a,a,a,a,a,a,ab,a,a,a,ab,ab,a,a,a,ab,ab,ab,a,ab,a,ab,ab,ab,a,a,ab,ab,ab,a,ab,ab,a,ab,a,ab,a,ab,a,ab,a,a,a,a,ab,ab,ab

*S13_14516270 D1.10 ab,ab,a,ab,ab,a,ab,ab,ab,a,a,ab,a,a,a,ab,ab,ab,ab,ab,ab,ab,a,a,ab,ab,ab,ab,ab,ab,ab,a,a,ab,a,a,ab,ab,ab,a,a,ab,a,a,a,a,a,a,a,ab,a,a,a,ab,ab,a,ab,a,ab,ab,ab,a,ab,a,ab,ab,ab,a,a,ab,ab,ab,a,ab,ab,a,a,a,ab,a,a,a,ab,a,a,a,a,ab,ab,ab

*S13_18428875 D1.10 a,a,ab,a,a,ab,a,a,a,ab,ab,a,ab,ab,ab,a,a,a,a,a,a,a,ab,ab,a,a,a,a,a,a,a,ab,ab,a,ab,ab,a,a,a,ab,ab,ab,ab,ab,ab,ab,a,ab,ab,a,ab,ab,ab,a,a,ab,ab,ab,a,a,a,ab,a,ab,a,a,a,ab,ab,a,a,a,ab,a,a,ab,ab,ab,a,ab,ab,ab,a,ab,ab,ab,ab,a,a,a

*S13_20346527 D1.10 ab,ab,a,ab,ab,a,ab,ab,ab,a,a,ab,a,a,a,ab,ab,ab,ab,ab,ab,ab,a,a,ab,ab,ab,a,ab,ab,ab,a,a,ab,a,a,ab,a,ab,a,a,ab,a,a,a,a,ab,a,a,ab,a,a,a,ab,ab,a,a,a,ab,ab,ab,a,ab,a,ab,ab,ab,a,a,ab,ab,ab,a,ab,ab,a,a,a,ab,a,a,ab,ab,a,a,a,a,ab,ab,ab

*S13_23201819 D1.10 a,a,ab,a,ab,ab,a,a,a,ab,ab,a,ab,ab,ab,a,a,a,a,a,a,a,ab,ab,a,a,a,ab,a,a,a,ab,ab,a,ab,ab,a,ab,a,a,ab,ab,ab,ab,ab,ab,a,ab,ab,a,ab,ab,ab,a,a,ab,ab,ab,a,a,a,ab,a,ab,a,a,a,ab,ab,a,a,a,ab,a,a,ab,ab,ab,a,ab,ab,a,a,ab,ab,ab,ab,a,a,a

*S13_24954447 D1.10 a,a,ab,a,ab,ab,a,a,a,ab,ab,a,ab,ab,ab,a,a,a,a,a,ab,ab,ab,ab,a,a,a,ab,a,a,a,ab,ab,a,ab,ab,a,ab,a,a,ab,ab,ab,ab,ab,ab,a,ab,ab,a,ab,ab,ab,a,a,ab,ab,ab,a,a,a,ab,a,ab,a,a,a,ab,ab,a,a,a,ab,a,a,ab,ab,ab,a,a,ab,a,a,ab,ab,ab,ab,a,a,a

*S13_26163693 D1.10 ab,ab,a,ab,a,a,ab,ab,ab,a,a,ab,a,a,a,ab,ab,ab,ab,ab,a,a,a,a,ab,ab,ab,a,ab,ab,ab,a,ab,ab,a,a,ab,a,ab,ab,a,ab,a,a,a,a,ab,a,a,ab,a,a,a,ab,ab,a,ab,a,ab,ab,ab,a,ab,a,ab,ab,ab,a,a,ab,ab,ab,a,ab,ab,a,a,a,ab,ab,a,ab,ab,a,a,a,a,ab,ab,ab

*S13_28485008 D1.10 a,ab,a,a,ab,ab,a,a,a,ab,ab,a,ab,ab,ab,a,a,a,a,a,ab,ab,ab,ab,a,a,ab,ab,a,a,a,ab,a,a,ab,ab,a,ab,a,a,a,ab,a,ab,ab,ab,a,ab,ab,a,ab,ab,ab,a,a,ab,ab,ab,a,a,a,ab,a,ab,a,a,a,ab,ab,a,a,a,ab,a,a,ab,ab,ab,a,a,ab,a,a,ab,ab,ab,ab,a,a,a

*S14_26389 D1.10 ab,ab,ab,a,ab,ab,a,a,ab,ab,ab,a,ab,ab,ab,a,ab,a,a,a,ab,ab,ab,ab,ab,ab,a,a,ab,a,a,a,a,ab,a,ab,a,ab,a,a,a,ab,ab,ab,ab,ab,a,a,a,ab,ab,a,a,a,ab,ab,ab,a,a,ab,ab,ab,ab,ab,a,a,ab,a,ab,ab,a,ab,a,a,ab,a,a,ab,ab,a,ab,ab,ab,ab,ab,ab,ab,a,ab,a

*S14_395496 D1.10 ab,ab,ab,a,ab,ab,a,a,ab,ab,ab,a,ab,ab,ab,a,ab,a,a,a,ab,ab,ab,ab,ab,ab,a,a,ab,a,a,a,a,ab,a,ab,a,ab,a,a,a,ab,ab,a,ab,ab,a,a,a,a,ab,a,a,a,ab,ab,ab,a,a,ab,ab,ab,ab,ab,a,a,ab,a,ab,ab,a,ab,a,a,ab,a,a,ab,ab,a,ab,ab,ab,ab,ab,ab,ab,a,a,a

*S14_1537587 D1.10 ab,ab,a,a,ab,ab,a,a,ab,ab,ab,a,ab,ab,ab,a,ab,a,a,a,ab,ab,a,ab,ab,ab,a,a,ab,a,a,a,a,ab,a,ab,a,ab,a,a,a,ab,ab,a,ab,ab,a,a,a,a,ab,a,a,a,ab,ab,ab,a,a,ab,ab,ab,ab,ab,a,a,ab,a,ab,ab,a,ab,a,a,ab,a,ab,ab,ab,a,ab,ab,ab,ab,ab,ab,ab,a,a,a

*S14_2062712 D1.10 a,a,ab,ab,a,a,ab,ab,a,ab,a,ab,a,a,a,ab,ab,ab,ab,ab,a,a,ab,a,a,a,ab,ab,a,ab,ab,ab,ab,a,ab,a,ab,a,ab,ab,ab,ab,a,ab,a,a,ab,ab,ab,ab,a,ab,ab,ab,a,a,ab,ab,ab,a,a,a,a,a,ab,ab,a,ab,a,ab,ab,a,ab,ab,a,ab,a,a,ab,ab,a,a,a,a,a,a,a,ab,ab,ab

*S14_4196799 D1.10 a,a,ab,ab,a,a,ab,ab,a,ab,a,ab,a,a,a,ab,ab,ab,ab,ab,a,a,ab,a,a,a,ab,ab,a,ab,ab,ab,ab,ab,ab,a,ab,a,ab,ab,ab,ab,a,ab,a,a,ab,ab,ab,ab,a,ab,ab,ab,a,a,ab,ab,ab,a,a,a,a,a,ab,ab,a,ab,a,ab,ab,a,ab,ab,a,ab,a,a,ab,ab,a,a,a,a,a,a,a,ab,ab,ab

*S14_4921219 D1.10 a,a,ab,ab,a,a,ab,ab,a,ab,a,ab,a,a,a,ab,ab,ab,ab,ab,a,a,ab,a,a,a,a,ab,a,ab,ab,ab,ab,ab,ab,a,ab,a,ab,a,ab,ab,a,ab,a,a,ab,ab,ab,ab,a,ab,ab,ab,a,a,ab,ab,ab,a,a,a,a,a,ab,ab,a,ab,a,ab,ab,a,ab,ab,a,ab,a,a,ab,ab,a,a,a,a,a,a,a,ab,ab,ab

*S14_7684469 D1.10 a,a,ab,ab,a,a,ab,ab,a,ab,a,ab,a,a,a,ab,ab,ab,ab,ab,a,a,ab,a,a,a,a,ab,a,ab,ab,ab,ab,ab,ab,a,ab,a,ab,a,ab,ab,a,ab,a,a,ab,ab,ab,ab,a,ab,ab,ab,a,a,ab,ab,ab,a,a,a,a,a,ab,a,a,a,a,ab,ab,a,ab,ab,a,ab,a,a,ab,ab,a,ab,ab,a,a,a,a,ab,ab,ab

*S14_8894287 D1.10 a,a,ab,ab,a,a,ab,ab,a,ab,a,ab,a,a,a,ab,ab,ab,ab,ab,a,a,ab,a,a,a,a,ab,a,ab,ab,ab,ab,ab,ab,a,ab,a,ab,a,ab,ab,a,ab,a,a,a,ab,ab,ab,a,ab,ab,ab,a,a,ab,ab,ab,a,a,a,a,a,ab,a,a,a,a,ab,ab,a,ab,ab,a,ab,a,a,ab,ab,a,ab,ab,a,a,a,a,ab,ab,ab

*S14_9154944 D1.10 a,a,ab,ab,a,a,ab,a,a,ab,a,ab,a,a,a,ab,ab,ab,ab,ab,a,a,ab,a,a,a,a,ab,a,ab,ab,ab,ab,ab,ab,a,ab,a,ab,a,ab,ab,a,ab,a,a,a,ab,ab,ab,a,ab,ab,ab,a,a,ab,ab,ab,a,a,a,a,a,ab,a,a,a,a,ab,ab,a,ab,ab,a,ab,a,a,ab,ab,a,ab,ab,a,a,a,a,ab,ab,ab

*S14_10108325 D1.10 a,a,ab,ab,a,ab,ab,a,a,ab,a,ab,a,a,a,ab,ab,ab,ab,ab,a,a,ab,a,a,a,a,ab,a,ab,ab,ab,ab,ab,ab,a,ab,a,ab,a,ab,ab,a,ab,a,a,a,ab,ab,ab,a,ab,ab,ab,a,a,ab,ab,ab,a,a,a,a,a,ab,a,a,a,a,ab,ab,a,ab,ab,a,ab,a,a,a,ab,a,ab,ab,a,a,a,ab,ab,ab,ab

*S14_21743238 D1.10 a,a,ab,ab,a,ab,ab,a,a,ab,a,ab,a,a,a,ab,ab,ab,ab,ab,a,a,ab,a,a,ab,a,ab,a,ab,ab,ab,ab,ab,ab,a,ab,a,ab,a,ab,ab,a,ab,a,a,a,ab,ab,ab,a,ab,ab,ab,a,a,ab,ab,ab,ab,a,a,ab,a,ab,a,a,a,a,ab,ab,a,ab,ab,a,ab,a,a,ab,ab,a,ab,ab,a,a,a,a,ab,ab,ab

*S14_23880342 D1.10 ab,ab,a,a,ab,a,a,ab,ab,ab,ab,a,ab,ab,ab,a,a,ab,a,a,ab,ab,a,ab,ab,a,ab,a,ab,a,a,a,a,a,a,ab,a,ab,a,ab,a,a,ab,a,ab,ab,ab,a,a,a,ab,a,a,a,ab,ab,a,a,ab,a,ab,ab,a,ab,a,ab,ab,ab,ab,a,a,ab,a,a,ab,a,ab,ab,ab,a,ab,a,a,a,ab,ab,ab,a,a,a

*S14_24208940 D1.10 ab,ab,a,a,ab,a,a,ab,ab,ab,ab,a,ab,ab,ab,a,a,ab,a,a,ab,ab,a,ab,ab,a,ab,ab,ab,a,a,a,a,a,a,ab,a,ab,a,ab,a,ab,ab,a,ab,ab,ab,a,a,a,ab,a,a,a,ab,ab,ab,a,ab,a,ab,ab,a,ab,a,ab,ab,ab,ab,a,a,ab,a,a,ab,a,ab,ab,ab,a,ab,a,a,a,ab,ab,ab,a,a,a

*S14_25072265 D1.10 ab,ab,a,a,ab,a,a,ab,a,ab,ab,a,a,ab,ab,a,a,ab,a,a,ab,ab,a,ab,ab,a,ab,ab,ab,a,a,a,a,a,a,ab,a,ab,a,ab,a,ab,ab,a,ab,ab,ab,a,a,a,ab,a,a,a,ab,ab,ab,a,ab,a,ab,ab,a,ab,a,ab,ab,ab,ab,a,a,ab,a,a,ab,a,ab,ab,ab,a,ab,a,a,a,ab,ab,ab,a,a,a

*S14_25236204 D1.10 a,a,ab,ab,a,ab,ab,a,ab,ab,a,ab,ab,a,a,ab,ab,a,ab,ab,ab,a,ab,a,a,ab,a,a,a,ab,ab,ab,ab,ab,ab,a,ab,ab,ab,a,ab,ab,a,ab,a,a,a,ab,ab,ab,a,ab,ab,ab,a,a,ab,ab,a,ab,a,a,ab,a,ab,a,a,a,a,ab,ab,a,ab,ab,a,ab,a,a,ab,ab,a,ab,ab,ab,a,a,a,ab,ab,ab

*S14_25421489 D1.10 a,a,ab,ab,a,ab,ab,a,ab,ab,a,ab,ab,a,a,ab,ab,a,ab,ab,ab,ab,ab,a,a,ab,ab,a,a,ab,ab,ab,ab,ab,ab,a,ab,ab,ab,a,ab,ab,a,ab,a,a,a,ab,ab,ab,a,ab,ab,ab,a,a,ab,ab,a,ab,a,a,ab,a,ab,a,a,a,a,ab,ab,a,ab,ab,a,ab,a,a,ab,ab,a,ab,ab,ab,a,a,a,ab,ab,ab

*S14_25535909 D1.10 ab,a,a,a,ab,ab,a,a,a,ab,ab,a,a,ab,ab,a,a,ab,a,a,a,a,a,ab,ab,a,a,ab,ab,a,a,a,a,a,a,ab,a,ab,a,ab,a,ab,ab,a,ab,ab,ab,a,a,a,ab,a,a,a,ab,ab,a,a,ab,a,ab,ab,a,ab,a,ab,ab,ab,ab,a,a,ab,a,a,ab,a,ab,ab,ab,a,ab,a,a,a,ab,ab,ab,a,a,a

*S14_26235789 D1.10 ab,a,a,a,ab,ab,a,a,a,ab,ab,a,a,ab,ab,a,a,ab,a,a,a,a,a,ab,ab,a,a,ab,ab,a,a,a,a,a,ab,ab,a,ab,a,ab,a,ab,ab,a,ab,ab,ab,a,a,a,ab,a,a,a,ab,ab,ab,a,ab,a,ab,ab,a,ab,a,ab,ab,ab,ab,a,a,ab,a,a,ab,a,ab,ab,ab,a,ab,a,a,a,ab,ab,ab,a,a,a

*S14_26419865 D1.10 a,ab,ab,ab,a,a,ab,ab,ab,ab,a,ab,ab,a,a,ab,ab,a,ab,ab,ab,ab,ab,a,a,ab,ab,a,ab,ab,ab,ab,ab,ab,a,a,ab,a,ab,a,ab,ab,a,ab,a,a,a,ab,ab,ab,a,ab,ab,ab,a,a,ab,ab,a,ab,a,a,ab,a,ab,a,a,a,a,ab,ab,a,ab,ab,a,ab,a,a,ab,ab,a,ab,ab,ab,a,a,ab,ab,ab,ab

*S14_26788064 D1.10 ab,a,a,a,ab,ab,a,a,a,ab,ab,a,a,ab,ab,a,a,ab,a,a,a,a,a,ab,ab,a,a,ab,a,a,a,a,a,a,ab,ab,a,ab,a,ab,a,ab,ab,a,ab,ab,ab,a,a,a,ab,a,a,a,ab,ab,ab,a,ab,a,ab,a,a,ab,a,ab,ab,ab,ab,a,a,ab,a,ab,ab,a,ab,ab,ab,a,ab,a,a,a,ab,ab,ab,a,a,a

*S14_26955068 D1.10 ab,a,a,a,ab,ab,a,a,a,ab,ab,a,a,ab,ab,a,ab,ab,a,a,a,a,a,ab,ab,a,a,ab,a,a,a,a,a,a,ab,ab,a,ab,a,ab,a,ab,ab,a,ab,ab,ab,a,a,a,ab,a,a,a,ab,ab,a,a,ab,a,ab,a,a,ab,a,ab,ab,ab,ab,a,a,ab,a,ab,ab,a,ab,ab,ab,ab,ab,a,a,a,ab,ab,ab,a,a,ab

*S14_27233192 D1.10 ab,ab,ab,ab,a,a,ab,ab,ab,ab,a,ab,ab,a,a,a,a,a,ab,ab,ab,ab,ab,a,a,ab,ab,a,ab,ab,ab,ab,ab,ab,a,a,ab,a,ab,a,ab,ab,a,ab,a,a,a,ab,ab,ab,a,ab,ab,ab,a,a,ab,ab,a,ab,a,ab,ab,a,ab,a,a,a,a,ab,ab,a,ab,a,a,ab,a,a,ab,a,a,ab,ab,ab,a,a,a,ab,ab,a

*S14_27418336 D1.10 a,a,a,a,ab,ab,a,a,a,ab,ab,a,a,ab,ab,ab,ab,ab,a,a,a,a,a,ab,ab,a,a,ab,a,a,a,a,a,a,ab,ab,a,ab,a,ab,a,ab,ab,a,ab,ab,ab,a,a,a,ab,a,a,a,ab,ab,a,a,ab,a,a,a,a,ab,a,ab,ab,ab,ab,a,a,ab,a,ab,ab,a,ab,ab,ab,ab,ab,a,a,a,ab,ab,ab,a,a,ab

*S14_27779977 D1.10 ab,ab,ab,ab,a,a,ab,ab,ab,ab,a,ab,ab,a,a,a,a,a,ab,ab,ab,ab,ab,a,a,ab,ab,a,ab,ab,ab,a,ab,ab,a,a,ab,a,ab,a,ab,ab,a,ab,a,a,a,ab,a,ab,a,ab,ab,ab,a,a,ab,ab,a,ab,ab,ab,ab,a,ab,a,a,a,a,ab,ab,a,ab,a,a,ab,a,a,ab,a,a,ab,ab,ab,ab,a,a,ab,ab,a

*S14_28533026 D1.10 a,a,a,a,ab,ab,a,a,a,ab,ab,a,a,ab,a,ab,ab,ab,a,a,a,a,a,ab,ab,a,a,ab,a,a,a,ab,a,a,ab,ab,a,ab,a,ab,a,ab,ab,a,ab,ab,ab,a,ab,a,ab,ab,a,a,ab,ab,a,a,ab,a,a,a,a,ab,a,ab,ab,ab,ab,a,a,ab,a,ab,ab,a,ab,ab,ab,ab,ab,a,a,a,a,ab,ab,a,a,ab

*S14_29638581 D1.10 a,a,a,a,a,ab,a,a,a,ab,ab,a,a,ab,ab,ab,ab,ab,a,a,a,a,a,ab,a,a,a,ab,a,a,a,ab,a,a,ab,ab,a,ab,ab,ab,a,a,ab,a,ab,ab,ab,a,ab,a,ab,ab,a,a,ab,a,a,a,ab,a,a,a,a,ab,a,ab,ab,ab,ab,a,a,ab,a,ab,ab,a,ab,ab,ab,ab,ab,a,a,a,a,ab,ab,a,a,ab

*S15_98224 D1.10 ab,ab,a,a,ab,a,a,ab,a,ab,ab,a,a,a,a,ab,a,ab,a,ab,a,ab,ab,ab,ab,ab,a,ab,a,a,a,ab,a,ab,a,ab,ab,ab,a,ab,a,ab,a,a,a,a,a,a,ab,ab,a,a,a,a,a,ab,a,a,a,a,a,a,ab,ab,a,ab,ab,a,a,ab,ab,ab,ab,ab,a,a,a,ab,ab,a,ab,a,a,ab,ab,a,a,a,ab,a

*S15_621892 D1.10 ab,ab,a,a,ab,a,a,ab,a,a,ab,a,a,a,a,ab,a,ab,a,ab,a,ab,a,ab,ab,ab,a,ab,a,a,a,ab,a,ab,a,ab,ab,ab,a,ab,a,ab,a,a,a,a,a,a,ab,ab,a,a,a,a,a,ab,a,a,a,a,a,a,ab,ab,a,ab,ab,a,a,ab,ab,ab,ab,ab,a,a,a,ab,ab,a,ab,a,a,ab,ab,a,a,a,ab,a

*S15_8219255 D1.10 ab,ab,a,a,ab,a,a,ab,a,ab,ab,a,a,a,a,ab,a,ab,a,ab,a,ab,ab,ab,ab,ab,a,ab,a,a,ab,a,a,ab,a,ab,ab,ab,ab,ab,a,ab,a,a,a,a,a,a,ab,ab,a,a,a,a,a,ab,a,a,a,a,a,a,ab,ab,a,ab,ab,a,a,ab,ab,ab,ab,ab,a,a,a,a,ab,a,ab,a,a,ab,a,a,ab,a,ab,a

*S15_12062719 D1.10 ab,a,a,a,ab,a,a,ab,a,ab,ab,a,a,a,a,ab,a,ab,a,ab,a,a,ab,ab,ab,ab,a,ab,a,a,ab,a,a,ab,a,ab,ab,ab,ab,ab,a,ab,a,a,ab,a,a,a,ab,a,a,a,a,a,a,ab,a,ab,a,a,a,a,ab,ab,a,ab,ab,a,a,ab,ab,ab,a,ab,a,a,a,a,ab,a,ab,a,a,ab,a,a,a,a,a,a

*S15_15075454 D1.10 ab,a,a,ab,ab,a,a,a,a,ab,ab,a,a,ab,a,ab,a,ab,a,ab,a,a,ab,a,a,ab,a,ab,a,a,ab,a,a,ab,a,ab,ab,ab,ab,ab,a,ab,a,a,ab,a,a,a,a,a,a,a,a,ab,a,ab,ab,ab,a,a,a,a,ab,a,a,ab,ab,a,ab,ab,ab,ab,a,ab,a,ab,a,a,ab,a,ab,a,a,ab,a,a,a,a,a,a

*S15_16541431 D1.10 a,ab,ab,a,a,ab,ab,ab,a,a,a,ab,ab,a,ab,ab,ab,a,ab,a,ab,ab,ab,ab,ab,a,ab,a,ab,ab,a,ab,ab,a,ab,a,a,a,a,a,ab,a,ab,a,a,ab,ab,ab,ab,ab,a,ab,a,a,ab,a,a,a,ab,a,a,ab,a,ab,ab,a,a,ab,a,ab,ab,a,ab,ab,ab,a,ab,ab,ab,ab,a,ab,ab,a,ab,ab,ab,ab,ab,ab

*S15_18082963 D1.10 a,ab,a,a,a,a,ab,ab,a,a,a,ab,ab,a,ab,ab,ab,a,ab,a,ab,ab,ab,ab,ab,a,ab,ab,ab,ab,a,ab,ab,a,ab,a,a,a,a,a,ab,ab,ab,a,a,ab,ab,ab,ab,ab,a,ab,a,a,ab,a,a,a,ab,a,a,ab,a,ab,ab,a,a,a,a,ab,ab,a,ab,ab,ab,a,ab,ab,ab,ab,a,ab,a,a,ab,ab,ab,ab,ab,ab

*S15_18602692 D1.10 a,ab,a,a,a,a,ab,ab,a,a,a,ab,ab,a,a,ab,ab,a,ab,a,ab,ab,ab,ab,ab,a,ab,ab,ab,ab,a,ab,ab,a,ab,a,a,a,a,a,ab,a,ab,a,a,ab,ab,ab,ab,ab,a,ab,a,a,ab,a,a,a,ab,a,a,ab,a,ab,ab,a,a,a,a,ab,ab,a,ab,ab,ab,a,a,ab,ab,ab,ab,ab,a,a,ab,ab,ab,ab,ab,ab

*S16_108346 D1.10 ab,a,a,ab,ab,a,a,ab,a,ab,a,ab,a,ab,a,ab,ab,a,ab,ab,ab,a,ab,a,a,a,a,a,a,a,ab,a,a,a,a,ab,ab,a,a,ab,ab,a,a,a,ab,ab,ab,a,a,ab,a,a,a,ab,ab,a,ab,a,a,ab,a,a,a,ab,a,a,ab,a,a,a,ab,ab,ab,ab,a,ab,ab,a,ab,a,a,ab,a,a,a,ab,ab,a,ab,ab

*S16_786168 D1.10 ab,a,ab,ab,ab,a,a,ab,a,ab,a,ab,a,ab,a,ab,ab,a,ab,ab,ab,a,ab,a,a,a,a,a,a,a,ab,a,a,a,ab,ab,ab,a,a,ab,ab,a,a,a,ab,ab,ab,a,a,ab,a,a,a,ab,ab,a,ab,a,a,ab,a,a,a,ab,a,a,ab,a,a,ab,ab,ab,ab,ab,a,ab,ab,a,ab,a,a,ab,a,a,ab,ab,ab,a,ab,ab

*S16_1191166 D1.10 a,ab,a,a,a,ab,ab,a,ab,a,ab,a,ab,a,ab,a,a,a,a,a,a,ab,ab,ab,ab,ab,ab,ab,ab,ab,a,ab,ab,ab,a,a,a,ab,ab,a,a,ab,ab,ab,a,a,a,ab,ab,a,ab,ab,ab,a,a,ab,a,ab,ab,a,ab,ab,ab,a,ab,ab,a,ab,ab,ab,a,a,a,a,ab,a,a,ab,ab,ab,ab,a,ab,ab,a,a,a,ab,a,a

*S16_1730413 D1.10 a,ab,a,a,a,ab,a,a,ab,a,ab,a,a,a,ab,a,a,a,a,a,a,ab,ab,ab,ab,ab,ab,ab,ab,ab,a,ab,ab,ab,a,a,a,ab,ab,a,a,ab,ab,ab,a,a,a,ab,ab,a,ab,ab,ab,a,a,ab,ab,ab,ab,a,ab,ab,ab,a,ab,ab,a,ab,ab,ab,a,a,a,a,ab,a,a,ab,ab,ab,ab,a,ab,ab,a,a,a,ab,a,a

*S16_1292283 D1.10 ab,a,ab,ab,ab,a,ab,ab,a,ab,a,ab,ab,ab,a,ab,ab,ab,ab,ab,ab,a,ab,a,a,a,a,a,a,a,ab,a,a,a,ab,ab,ab,a,a,ab,ab,a,a,a,ab,ab,ab,a,a,ab,a,a,a,ab,ab,a,ab,a,a,ab,a,a,a,ab,a,a,ab,a,a,ab,ab,ab,ab,ab,a,ab,ab,a,a,a,a,ab,a,a,ab,ab,ab,a,ab,ab

*S16_2461813 D1.10 ab,a,ab,ab,ab,a,ab,a,a,ab,a,ab,ab,ab,a,ab,ab,ab,ab,ab,ab,a,ab,a,a,a,a,a,a,a,ab,ab,a,a,ab,ab,ab,a,a,ab,ab,a,a,a,ab,ab,ab,a,a,ab,a,a,a,ab,ab,a,ab,a,a,ab,a,a,a,ab,a,a,ab,a,a,ab,ab,ab,ab,ab,a,ab,a,a,a,a,a,ab,a,a,ab,ab,ab,a,ab,ab

*S16_2778351 D1.10 a,ab,a,a,a,ab,a,ab,ab,a,ab,a,a,a,ab,a,a,a,a,a,a,ab,ab,ab,ab,ab,ab,ab,ab,ab,a,a,ab,ab,a,a,a,ab,ab,a,a,ab,ab,ab,a,a,a,ab,ab,a,ab,ab,ab,a,a,a,ab,ab,ab,a,ab,ab,ab,a,ab,ab,a,ab,ab,ab,a,a,a,a,ab,a,ab,ab,ab,ab,ab,a,ab,ab,a,a,a,ab,a,a

*S16_7987236 D1.10 a,ab,a,a,a,ab,a,ab,ab,a,ab,a,a,a,ab,a,a,a,a,a,a,ab,ab,ab,ab,ab,ab,ab,ab,ab,a,a,ab,ab,a,a,a,ab,ab,a,a,ab,a,ab,a,a,ab,ab,ab,a,ab,ab,ab,a,a,a,ab,ab,a,a,ab,ab,ab,a,ab,ab,a,ab,ab,ab,a,a,a,a,ab,a,ab,ab,a,ab,ab,a,ab,ab,a,a,a,a,a,a

*S16_14979393 D1.10 a,ab,a,a,a,ab,a,ab,ab,ab,ab,a,a,a,ab,a,a,a,a,a,a,ab,ab,ab,a,ab,ab,ab,ab,ab,a,a,ab,ab,a,ab,a,ab,ab,a,a,ab,a,ab,a,a,ab,ab,ab,a,ab,ab,ab,a,a,a,ab,ab,a,a,ab,ab,ab,a,ab,ab,a,ab,ab,ab,a,a,a,a,ab,a,ab,ab,a,ab,ab,a,ab,ab,a,a,a,a,a,a

*S16_17431826 D1.10 ab,ab,a,a,a,ab,a,ab,ab,ab,ab,a,a,a,ab,a,a,a,a,a,a,ab,ab,ab,a,ab,ab,ab,ab,a,a,a,ab,ab,a,ab,a,ab,ab,a,a,ab,a,ab,a,a,ab,a,ab,a,ab,ab,ab,a,a,a,ab,ab,a,a,ab,ab,ab,a,ab,ab,a,ab,ab,ab,a,a,a,a,ab,a,ab,ab,a,ab,ab,a,ab,ab,a,a,a,a,a,a

*S16_17577879 D1.10 ab,ab,a,a,a,ab,a,ab,ab,a,ab,a,a,a,ab,a,a,a,a,a,a,ab,ab,ab,a,ab,ab,ab,ab,a,a,a,ab,ab,a,ab,a,ab,ab,a,a,ab,a,ab,a,a,ab,a,ab,a,ab,ab,ab,a,a,a,a,ab,a,a,ab,ab,ab,a,ab,ab,a,ab,ab,ab,a,a,a,a,ab,a,ab,ab,a,ab,ab,a,ab,ab,a,a,a,a,a,a

*S16_17502541 D1.10 a,a,ab,ab,ab,a,ab,a,a,ab,a,ab,ab,ab,a,ab,ab,ab,ab,ab,ab,a,ab,a,ab,a,a,a,a,ab,ab,ab,a,a,ab,a,ab,a,a,ab,ab,ab,ab,a,ab,ab,a,ab,a,ab,a,a,a,ab,ab,ab,ab,a,ab,ab,a,a,a,ab,a,a,ab,a,a,ab,ab,ab,ab,ab,a,ab,a,a,ab,a,a,ab,a,a,ab,ab,ab,ab,ab,ab

*S16_18488520 D1.10 a,a,ab,ab,ab,a,ab,a,a,ab,a,ab,ab,ab,a,a,ab,ab,ab,ab,ab,a,ab,a,ab,ab,a,a,a,ab,ab,ab,a,a,ab,a,ab,a,a,ab,ab,ab,ab,a,ab,ab,a,ab,a,ab,a,a,a,a,ab,ab,ab,a,ab,ab,a,a,a,a,a,ab,ab,a,a,ab,ab,ab,ab,ab,a,ab,a,a,ab,a,a,ab,a,a,ab,a,ab,ab,ab,ab

*S16_19079996 D1.10 a,a,ab,ab,ab,a,ab,a,a,ab,a,ab,ab,a,a,a,ab,ab,ab,ab,ab,a,ab,a,ab,ab,a,a,a,ab,ab,ab,a,a,ab,a,ab,a,a,ab,ab,ab,ab,ab,ab,ab,a,ab,a,ab,a,a,a,a,ab,ab,ab,a,ab,ab,a,a,a,a,a,ab,ab,a,a,ab,ab,ab,ab,ab,a,ab,a,a,ab,a,a,ab,a,a,ab,a,ab,ab,ab,ab

*S16_18893227 D1.10 ab,ab,a,a,a,ab,a,ab,ab,ab,ab,a,a,ab,ab,ab,a,a,a,a,a,ab,ab,ab,a,a,ab,ab,ab,a,a,a,ab,ab,a,ab,a,ab,ab,a,a,ab,a,a,a,a,ab,a,ab,a,ab,ab,ab,ab,a,a,ab,ab,a,a,ab,ab,ab,ab,ab,a,a,ab,ab,a,a,a,a,a,ab,a,ab,ab,a,ab,ab,a,ab,ab,a,ab,a,a,a,a

*S16_19590973 D1.10 ab,ab,a,a,a,ab,a,ab,ab,ab,ab,a,a,ab,a,ab,a,a,a,a,a,ab,ab,ab,a,a,a,ab,ab,a,a,a,ab,ab,a,ab,a,ab,ab,a,a,ab,a,a,a,a,ab,a,ab,a,ab,ab,ab,ab,a,a,ab,ab,ab,a,ab,ab,ab,ab,ab,a,a,ab,ab,a,a,a,a,a,ab,a,ab,ab,a,ab,ab,a,ab,ab,a,ab,a,a,a,a

*S16_20119417 D1.10 ab,ab,a,a,a,ab,a,ab,ab,ab,ab,a,a,ab,a,ab,a,a,a,a,a,ab,ab,ab,a,a,a,ab,ab,a,a,a,ab,ab,a,ab,a,ab,ab,a,a,ab,a,a,a,a,ab,a,ab,a,ab,ab,ab,ab,ab,a,a,ab,ab,a,ab,ab,ab,ab,ab,ab,a,ab,ab,a,a,a,a,a,ab,a,ab,ab,a,ab,ab,a,ab,ab,a,ab,a,a,a,a

*S16_19590972 D1.10 a,a,ab,ab,ab,a,ab,a,a,ab,a,ab,ab,a,ab,a,ab,ab,ab,ab,ab,a,ab,a,ab,ab,ab,a,a,ab,ab,ab,a,a,ab,a,ab,a,a,ab,ab,ab,ab,ab,ab,ab,a,ab,a,ab,a,a,a,a,ab,ab,ab,a,a,ab,a,a,a,a,a,ab,ab,a,a,ab,ab,ab,ab,ab,a,ab,a,a,ab,a,a,ab,a,a,ab,a,ab,ab,ab,ab

*S16_22794732 D1.10 a,ab,ab,a,a,a,ab,a,a,ab,ab,ab,ab,a,ab,a,a,ab,ab,ab,ab,a,ab,a,ab,ab,ab,a,a,ab,ab,ab,a,a,ab,a,a,a,a,ab,ab,ab,ab,ab,ab,ab,a,ab,a,ab,a,ab,a,a,a,ab,a,a,a,ab,a,a,a,a,a,ab,ab,a,a,ab,ab,ab,ab,ab,a,ab,a,a,ab,a,a,ab,a,a,ab,a,ab,ab,ab,ab

*S17_435438 D1.10 a,ab,a,a,ab,a,a,a,a,ab,a,a,a,a,ab,ab,a,a,ab,a,ab,ab,ab,a,ab,a,ab,a,a,ab,a,a,ab,ab,ab,a,ab,a,a,a,ab,a,a,ab,a,a,a,ab,ab,a,a,ab,ab,a,ab,a,ab,a,ab,a,ab,a,a,ab,a,a,a,a,ab,a,ab,a,a,ab,ab,a,ab,ab,ab,ab,a,ab,a,a,a,ab,a,a,a,ab

*S17_828770 D1.10 ab,a,ab,ab,a,ab,ab,ab,ab,ab,ab,ab,ab,ab,a,a,ab,ab,a,ab,a,a,ab,ab,a,ab,a,ab,ab,a,ab,ab,a,a,a,ab,a,ab,ab,ab,a,ab,ab,a,ab,ab,ab,a,a,ab,ab,a,a,ab,a,ab,a,ab,a,ab,a,ab,ab,a,a,ab,ab,ab,a,ab,a,ab,ab,a,a,ab,a,a,ab,a,ab,a,ab,ab,a,a,ab,ab,ab,a

*S17_1839737 D1.10 ab,a,ab,ab,a,ab,ab,ab,ab,a,ab,ab,ab,ab,a,ab,ab,ab,a,ab,a,a,ab,ab,a,ab,a,ab,ab,a,ab,ab,a,a,a,ab,a,ab,a,ab,a,ab,ab,a,ab,ab,ab,a,a,ab,ab,a,a,ab,a,ab,a,a,a,ab,a,ab,ab,a,a,ab,ab,ab,a,ab,a,ab,ab,a,a,ab,a,ab,ab,a,ab,ab,ab,ab,a,a,ab,ab,ab,a

*S17_2222196 D1.10 a,ab,a,a,ab,a,a,a,a,ab,ab,a,a,a,ab,a,ab,a,ab,a,ab,ab,a,a,ab,a,ab,a,a,ab,a,a,ab,ab,ab,a,ab,a,ab,a,a,a,a,ab,a,a,a,ab,ab,a,a,ab,ab,a,ab,a,ab,ab,ab,a,ab,a,a,ab,ab,a,a,a,ab,a,ab,a,a,ab,ab,a,ab,a,a,ab,a,a,a,a,ab,ab,a,a,a,ab

*S17_2945753 D1.10 a,ab,a,a,ab,a,a,a,a,ab,ab,a,a,a,ab,a,ab,a,ab,a,ab,ab,ab,ab,ab,a,ab,a,a,a,a,a,ab,ab,ab,a,a,a,ab,a,a,ab,a,ab,a,a,a,ab,ab,a,a,ab,ab,a,ab,a,ab,ab,ab,a,ab,a,a,ab,ab,a,a,a,ab,a,ab,a,a,ab,ab,a,ab,a,a,ab,a,a,a,a,ab,ab,a,a,a,ab

*S17_3247270 D1.10 ab,a,ab,ab,a,ab,ab,ab,ab,ab,a,ab,ab,ab,a,ab,a,ab,a,ab,a,a,ab,a,a,ab,a,ab,ab,ab,ab,ab,a,a,a,ab,ab,ab,a,ab,ab,ab,ab,a,ab,ab,ab,a,a,ab,ab,a,a,ab,a,ab,a,a,a,ab,a,ab,ab,a,a,ab,ab,ab,a,ab,a,ab,ab,a,a,ab,a,ab,ab,a,ab,ab,ab,ab,a,a,ab,ab,ab,a

*S17_4278962 D1.10 a,ab,a,a,ab,a,a,a,a,ab,ab,a,a,a,ab,a,ab,a,ab,a,ab,ab,ab,ab,ab,ab,ab,a,a,a,a,ab,ab,ab,ab,a,a,a,ab,a,a,ab,a,ab,a,a,a,ab,ab,a,a,ab,ab,a,ab,a,ab,ab,ab,a,ab,a,a,ab,ab,ab,a,a,ab,a,ab,a,a,ab,ab,a,ab,a,a,ab,a,a,a,a,ab,ab,a,a,a,ab

*S17_5437246 D1.10 ab,a,ab,ab,a,ab,ab,ab,ab,ab,a,ab,ab,ab,a,ab,a,ab,a,ab,a,a,ab,a,ab,a,a,ab,ab,ab,ab,a,a,a,a,ab,ab,ab,a,ab,ab,ab,ab,a,ab,ab,ab,a,a,ab,ab,a,a,ab,a,ab,a,a,a,ab,a,ab,ab,a,a,a,ab,ab,a,ab,a,ab,ab,a,a,ab,a,ab,ab,a,ab,ab,ab,ab,a,a,ab,ab,ab,a

*S17_5885581 D1.10 a,ab,a,a,ab,a,a,a,a,ab,ab,a,a,a,ab,a,ab,a,ab,a,ab,ab,ab,ab,a,ab,ab,a,a,a,a,ab,ab,ab,ab,a,a,ab,ab,a,a,ab,a,ab,a,a,a,ab,ab,a,a,ab,ab,a,ab,a,ab,ab,ab,a,a,a,a,ab,ab,ab,a,a,ab,ab,ab,a,a,ab,ab,a,ab,a,ab,ab,a,a,a,a,ab,ab,a,a,a,ab

*S17_7103714 D1.10 a,ab,a,a,ab,a,a,a,a,ab,ab,a,a,a,ab,a,ab,a,a,a,ab,ab,ab,ab,a,ab,ab,ab,a,a,a,ab,ab,ab,ab,a,a,a,ab,a,a,ab,a,ab,a,a,a,ab,ab,a,a,ab,ab,ab,a,a,ab,ab,ab,a,a,a,a,ab,ab,ab,a,a,ab,ab,ab,a,ab,ab,ab,a,ab,a,ab,ab,a,a,a,a,ab,ab,a,a,a,ab

*S17_9166234 D1.10 ab,a,ab,ab,a,ab,ab,ab,ab,ab,a,ab,ab,ab,a,ab,a,ab,ab,ab,a,a,a,a,ab,a,a,a,ab,ab,ab,a,a,a,a,ab,ab,ab,a,ab,ab,a,ab,a,a,ab,a,a,a,ab,a,a,a,a,ab,ab,ab,a,a,ab,ab,ab,ab,ab,a,a,ab,ab,a,ab,a,ab,a,a,a,ab,ab,ab,ab,a,ab,ab,a,ab,a,a,ab,ab,ab,a

*S17_8861256 D1.10 ab,a,ab,ab,a,ab,ab,ab,ab,ab,a,ab,ab,ab,a,ab,a,ab,ab,ab,a,a,a,a,ab,a,a,a,ab,ab,ab,a,a,a,a,ab,ab,ab,a,ab,ab,a,ab,a,a,ab,a,a,a,ab,a,a,a,a,ab,ab,a,a,a,ab,ab,ab,ab,a,a,a,ab,ab,a,ab,a,ab,a,a,a,ab,a,ab,ab,a,ab,ab,a,ab,a,a,ab,ab,ab,a

*S17_8751549 D1.10 a,ab,a,a,ab,a,a,a,a,ab,ab,a,a,a,ab,a,ab,a,a,a,ab,ab,ab,ab,a,ab,ab,ab,a,a,a,ab,ab,ab,ab,a,a,a,ab,a,a,ab,a,ab,ab,a,ab,ab,ab,a,a,ab,ab,ab,a,a,ab,ab,ab,a,a,a,a,ab,ab,ab,a,a,ab,ab,ab,a,ab,ab,ab,a,ab,a,ab,ab,a,a,ab,a,ab,ab,a,a,a,ab

*S18_325393 D1.10 a,ab,ab,a,a,a,a,ab,ab,ab,ab,ab,a,a,a,a,a,a,a,ab,ab,a,ab,a,ab,a,a,ab,a,ab,ab,a,a,ab,ab,a,a,a,a,a,ab,a,a,a,a,a,a,ab,a,a,ab,a,ab,a,ab,a,ab,ab,a,a,a,ab,a,ab,ab,ab,ab,a,ab,ab,a,ab,ab,ab,a,a,ab,ab,ab,ab,ab,a,ab,a,a,a,a,ab,a,ab

*S18_516915 D1.10 ab,a,a,ab,ab,ab,ab,a,a,ab,a,a,ab,ab,ab,ab,ab,ab,ab,a,a,ab,ab,ab,a,ab,ab,a,ab,a,a,ab,a,a,a,ab,a,ab,ab,ab,a,ab,ab,ab,ab,ab,ab,a,ab,ab,a,ab,a,ab,a,ab,a,a,ab,ab,ab,a,ab,a,a,ab,a,ab,a,ab,ab,a,a,a,ab,ab,a,a,ab,a,a,ab,a,ab,ab,ab,ab,a,ab,a

*S18_961949 D1.10 ab,a,a,ab,ab,ab,ab,a,ab,ab,a,a,a,ab,ab,ab,ab,ab,ab,a,a,ab,ab,ab,a,ab,ab,a,ab,a,a,ab,ab,a,a,ab,a,ab,ab,a,a,ab,ab,ab,ab,ab,ab,a,ab,ab,a,ab,a,ab,a,ab,ab,a,ab,ab,ab,a,ab,a,a,ab,a,ab,a,ab,ab,a,a,a,ab,ab,a,a,ab,a,a,ab,a,ab,ab,ab,ab,a,ab,a

*S18_2352399 D1.10 ab,a,a,ab,ab,ab,ab,a,ab,a,a,a,a,ab,ab,ab,ab,ab,ab,a,a,ab,ab,ab,a,ab,ab,a,ab,a,a,ab,ab,a,a,ab,a,ab,ab,a,a,ab,ab,ab,ab,ab,ab,a,ab,ab,a,ab,ab,ab,a,ab,a,a,ab,ab,ab,a,ab,a,a,ab,a,ab,a,ab,ab,a,a,a,ab,ab,a,a,ab,a,a,ab,a,ab,ab,ab,ab,a,ab,a

*S18_3422830 D1.10 a,ab,ab,ab,a,a,a,ab,a,ab,ab,ab,ab,a,a,a,a,a,a,ab,ab,a,ab,a,ab,a,a,ab,a,ab,ab,a,a,ab,ab,a,ab,a,a,ab,ab,a,a,a,a,a,a,ab,a,a,ab,a,a,a,ab,a,ab,ab,a,a,a,ab,a,ab,ab,a,ab,a,ab,ab,a,a,ab,ab,a,a,ab,ab,ab,ab,ab,a,ab,a,a,a,a,ab,a,ab

*S18_4042023 D1.10 a,a,a,a,ab,ab,ab,a,ab,ab,a,a,a,ab,ab,ab,ab,ab,ab,a,a,ab,ab,ab,a,ab,ab,a,ab,a,a,ab,ab,a,a,ab,a,ab,ab,a,a,ab,ab,ab,ab,ab,ab,a,ab,ab,a,ab,ab,ab,a,ab,a,a,ab,ab,ab,a,ab,a,a,ab,a,ab,a,a,ab,ab,a,a,ab,ab,a,a,ab,a,a,ab,a,ab,ab,ab,ab,a,ab,a

*S18_4349352 D1.10 a,a,a,a,ab,ab,ab,a,ab,ab,a,a,a,ab,ab,ab,ab,ab,ab,a,a,ab,ab,ab,ab,ab,ab,a,ab,a,a,ab,ab,a,a,ab,a,ab,ab,a,a,ab,ab,ab,ab,ab,ab,a,ab,ab,a,ab,ab,ab,a,ab,ab,a,ab,ab,ab,a,ab,a,a,ab,a,ab,a,a,ab,ab,a,a,ab,ab,a,a,ab,a,a,ab,a,ab,ab,ab,ab,a,ab,a

*S18_4722224 D1.10 a,a,a,a,ab,ab,ab,a,ab,ab,a,a,a,ab,ab,ab,ab,ab,ab,a,a,ab,ab,ab,ab,ab,ab,a,ab,a,a,ab,ab,a,ab,ab,a,ab,ab,a,a,ab,ab,ab,ab,ab,ab,a,ab,ab,a,ab,ab,ab,a,ab,ab,a,a,ab,ab,a,ab,a,a,ab,a,ab,a,a,ab,ab,a,a,ab,ab,a,a,ab,a,a,ab,a,ab,ab,ab,ab,a,ab,a

*S18_5173458 D1.10 a,a,a,a,ab,ab,ab,a,ab,ab,a,a,a,ab,ab,ab,ab,ab,ab,a,a,ab,ab,ab,ab,ab,ab,a,ab,a,a,ab,ab,a,ab,ab,a,ab,ab,a,a,ab,ab,ab,ab,ab,ab,a,ab,ab,a,ab,ab,ab,ab,ab,ab,a,a,ab,ab,a,ab,a,a,ab,a,ab,a,a,ab,ab,a,a,ab,ab,a,a,a,a,a,ab,ab,ab,ab,ab,ab,a,ab,a

*S18_5131100 D1.10 ab,ab,ab,ab,a,a,a,ab,a,ab,ab,ab,ab,a,a,a,a,a,a,ab,ab,a,ab,a,a,a,a,ab,a,ab,ab,a,a,ab,a,a,ab,a,a,ab,ab,a,a,a,a,a,a,ab,a,a,ab,a,a,a,a,a,ab,ab,ab,a,a,ab,a,ab,ab,a,ab,a,ab,ab,a,a,ab,ab,a,a,ab,ab,ab,ab,ab,a,a,a,a,a,a,ab,a,ab

*S18_7610729 D1.10 ab,ab,ab,ab,a,a,a,ab,a,ab,ab,ab,ab,a,a,a,a,a,a,ab,ab,a,ab,a,a,a,a,ab,a,ab,ab,a,a,ab,a,ab,ab,a,a,ab,ab,a,ab,a,a,a,a,ab,a,a,ab,a,a,a,a,a,ab,ab,ab,a,ab,ab,a,ab,ab,a,ab,a,ab,ab,a,a,ab,ab,a,a,ab,ab,ab,ab,ab,a,a,a,a,a,a,ab,a,ab

*S18_7880648 D1.10 a,a,a,a,ab,ab,ab,a,ab,a,a,a,a,a,ab,ab,ab,ab,ab,a,a,ab,ab,ab,ab,ab,ab,a,ab,a,a,ab,ab,a,ab,a,a,ab,ab,a,a,ab,a,ab,ab,ab,ab,a,ab,ab,a,ab,ab,ab,ab,ab,a,a,a,ab,a,a,ab,a,a,ab,a,ab,a,a,ab,ab,a,a,ab,ab,a,a,a,a,a,ab,ab,ab,ab,ab,ab,a,ab,a

*S18_9345851 D1.10 a,a,a,a,ab,ab,ab,a,ab,a,a,a,a,a,ab,ab,ab,ab,ab,a,a,ab,ab,ab,ab,ab,ab,a,ab,a,a,ab,ab,a,ab,a,a,ab,ab,a,a,ab,a,ab,ab,a,ab,a,ab,ab,a,ab,ab,ab,ab,ab,a,a,a,ab,a,a,ab,a,a,ab,a,ab,a,a,a,ab,a,a,ab,ab,a,a,a,a,a,ab,ab,ab,ab,ab,a,a,ab,a

*S18_10387891 D1.10 a,a,a,a,ab,ab,ab,a,ab,a,a,a,a,a,ab,ab,ab,ab,ab,a,a,ab,ab,ab,ab,ab,ab,a,ab,a,a,ab,ab,a,ab,a,a,a,ab,a,a,ab,a,ab,ab,a,ab,a,ab,ab,a,ab,ab,ab,ab,ab,a,a,a,ab,a,a,ab,a,a,ab,a,ab,a,ab,a,ab,a,a,ab,ab,a,a,a,a,ab,ab,ab,ab,ab,ab,a,a,ab,a

*S18_11175529 D1.10 ab,ab,ab,ab,a,a,a,ab,a,ab,ab,ab,ab,ab,a,a,a,a,a,ab,ab,a,a,a,a,a,a,ab,a,ab,a,a,a,ab,a,ab,ab,ab,a,ab,ab,a,ab,a,a,ab,a,ab,a,a,ab,a,a,a,a,a,ab,ab,ab,a,ab,ab,a,ab,ab,ab,a,a,ab,ab,ab,a,ab,ab,a,a,ab,ab,ab,a,a,a,a,a,a,a,ab,a,a,ab

*S18_11730974 D1.10 a,a,a,a,ab,ab,ab,ab,ab,a,a,a,a,a,ab,ab,ab,ab,ab,a,a,ab,ab,ab,ab,ab,ab,a,ab,a,ab,ab,ab,a,ab,a,a,a,ab,a,a,ab,a,ab,ab,a,ab,a,ab,ab,a,ab,ab,ab,ab,ab,a,a,a,ab,a,a,a,a,a,a,ab,ab,a,ab,a,ab,a,a,a,ab,a,a,a,ab,ab,ab,ab,ab,ab,ab,a,ab,ab,a

*S18_11730982 D1.10 ab,ab,ab,ab,a,a,a,a,a,ab,ab,ab,ab,ab,a,a,a,a,a,ab,ab,a,ab,a,a,a,a,ab,a,ab,a,a,a,ab,a,ab,ab,ab,a,ab,ab,a,ab,a,a,ab,a,ab,a,a,ab,a,a,a,a,a,ab,ab,ab,a,ab,ab,ab,ab,ab,ab,a,a,ab,ab,ab,a,ab,ab,ab,a,ab,ab,ab,a,a,a,a,a,a,a,ab,a,a,ab

*S18_12707428 D1.10 ab,ab,a,ab,a,a,a,a,a,ab,ab,ab,ab,ab,a,a,a,a,a,ab,ab,a,ab,a,a,ab,a,ab,a,ab,a,a,a,ab,a,ab,ab,ab,a,ab,ab,a,ab,a,a,ab,a,ab,a,a,ab,a,a,a,a,a,ab,ab,ab,a,ab,ab,ab,ab,ab,ab,a,a,ab,ab,ab,a,ab,ab,ab,a,ab,a,ab,a,a,ab,a,a,a,a,ab,a,a,ab

*S18_12709644 D1.10 a,a,ab,a,ab,ab,ab,ab,ab,a,a,a,a,a,ab,ab,ab,ab,ab,a,a,ab,ab,ab,ab,a,ab,a,ab,a,ab,ab,ab,a,ab,a,a,a,ab,a,a,ab,a,ab,ab,a,ab,a,ab,ab,a,ab,ab,ab,ab,ab,ab,a,a,ab,a,a,a,a,a,a,ab,ab,a,ab,a,ab,a,a,a,ab,a,ab,a,ab,ab,a,ab,ab,ab,ab,a,ab,ab,a

*S18_13446851 D1.10 a,a,ab,a,a,ab,ab,ab,ab,a,a,a,a,a,ab,ab,ab,ab,a,a,a,ab,ab,ab,ab,a,a,a,ab,a,ab,ab,ab,a,ab,a,a,a,ab,a,a,ab,a,ab,ab,a,ab,a,ab,ab,a,ab,ab,ab,ab,ab,ab,a,a,ab,a,a,a,a,a,a,ab,ab,a,ab,a,ab,a,a,a,ab,a,ab,a,ab,ab,a,ab,ab,ab,ab,ab,ab,ab,a

*S18_18671664 D1.10 ab,ab,a,ab,ab,a,a,a,a,ab,ab,ab,ab,ab,a,a,a,a,ab,ab,ab,a,ab,a,a,ab,ab,ab,a,a,a,a,a,ab,a,ab,ab,ab,a,ab,ab,ab,ab,a,a,ab,a,ab,a,a,ab,a,a,a,a,a,a,ab,ab,a,ab,ab,ab,ab,ab,a,a,a,ab,ab,ab,a,ab,ab,ab,a,ab,a,ab,a,a,ab,a,a,a,a,ab,a,a,ab

*S18_22504012 D1.10 a,a,ab,a,a,ab,ab,ab,ab,a,a,a,a,a,ab,ab,ab,ab,a,a,a,ab,a,ab,ab,a,a,a,ab,ab,ab,ab,ab,a,ab,a,a,a,ab,a,a,ab,a,ab,ab,ab,ab,a,ab,ab,a,ab,ab,ab,ab,ab,ab,a,a,ab,a,a,a,ab,a,ab,ab,ab,a,a,a,ab,a,a,a,ab,a,ab,a,ab,ab,a,a,ab,ab,ab,ab,ab,ab,a

*S18_27884817 D1.10 a,a,ab,a,a,ab,ab,ab,a,a,a,a,a,a,ab,ab,ab,ab,a,a,a,ab,ab,ab,ab,a,ab,a,ab,ab,ab,a,ab,a,ab,a,a,a,ab,a,a,a,a,ab,ab,ab,ab,a,ab,ab,a,ab,ab,ab,ab,ab,ab,a,a,ab,a,a,a,ab,a,ab,ab,ab,a,ab,a,ab,ab,a,a,ab,a,ab,a,ab,ab,a,a,ab,ab,ab,ab,ab,ab,a

*S18_30104122 D1.10 a,a,ab,a,a,ab,ab,ab,a,a,a,a,a,a,ab,ab,ab,ab,a,a,a,ab,ab,ab,ab,a,ab,a,ab,ab,ab,a,ab,a,ab,a,a,a,ab,a,a,a,a,ab,ab,ab,ab,a,ab,ab,a,ab,ab,ab,ab,ab,ab,ab,a,ab,a,a,a,ab,a,ab,ab,ab,a,ab,a,ab,ab,a,a,ab,ab,ab,a,ab,ab,a,a,ab,ab,ab,ab,ab,ab,a

*S18_33162606 D1.10 ab,ab,a,ab,ab,a,a,a,ab,ab,ab,a,ab,ab,a,a,ab,a,ab,ab,ab,a,ab,a,a,ab,a,ab,a,a,a,ab,a,ab,a,ab,ab,ab,a,ab,ab,ab,ab,a,a,a,a,ab,a,a,ab,a,a,a,a,a,a,a,ab,a,ab,ab,ab,a,a,a,a,a,a,ab,ab,a,a,ab,ab,a,ab,a,ab,a,a,ab,ab,a,a,a,a,a,a,ab

*S18_34276271 D1.10 ab,ab,a,ab,ab,a,a,a,ab,ab,a,a,ab,ab,a,a,ab,a,ab,ab,ab,a,ab,a,a,ab,a,ab,a,a,a,ab,a,ab,a,ab,a,ab,a,ab,ab,ab,ab,a,a,a,a,ab,a,a,ab,a,a,a,a,a,ab,a,ab,a,ab,ab,ab,a,a,a,a,a,a,ab,ab,a,a,ab,ab,a,ab,a,ab,a,a,ab,ab,a,a,a,a,a,a,ab

*S19_1360887 D1.10 a,ab,a,a,ab,ab,a,a,ab,a,a,a,a,a,ab,ab,ab,ab,ab,a,ab,ab,ab,ab,a,a,a,a,a,ab,ab,a,ab,a,a,a,a,a,ab,a,a,ab,a,ab,a,a,a,ab,ab,ab,a,a,a,a,a,a,ab,a,ab,a,a,ab,ab,ab,a,ab,a,a,a,a,a,a,ab,a,a,a,ab,a,a,a,ab,a,ab,ab,ab,a,ab,ab,ab,a

*S19_5201798 D1.10 a,ab,ab,a,ab,ab,a,a,a,a,a,ab,a,ab,ab,a,ab,a,ab,a,ab,ab,ab,ab,a,a,a,a,a,ab,ab,a,ab,a,a,a,a,a,ab,a,a,ab,ab,ab,ab,a,a,ab,ab,ab,a,a,a,a,a,a,ab,ab,a,a,a,ab,ab,a,a,ab,a,a,ab,a,a,a,ab,a,ab,a,ab,a,ab,ab,a,a,a,ab,a,a,ab,ab,ab,a

*S19_5853033 D1.10 a,ab,ab,a,ab,ab,a,a,a,a,a,ab,a,ab,ab,a,ab,a,ab,a,ab,ab,ab,ab,a,a,a,a,a,ab,ab,a,ab,a,a,a,a,a,ab,ab,a,ab,ab,ab,ab,a,a,ab,a,ab,a,a,a,a,a,a,ab,ab,a,a,a,ab,ab,a,a,ab,a,a,ab,a,a,a,ab,a,ab,a,ab,a,ab,ab,a,a,a,ab,a,a,a,ab,ab,a

*S19_7451037 D1.10 a,ab,ab,a,ab,ab,a,a,a,a,a,ab,a,ab,ab,a,ab,a,ab,a,ab,ab,ab,ab,a,a,ab,a,a,a,ab,a,ab,a,a,a,a,a,ab,ab,a,ab,ab,ab,ab,a,a,ab,a,ab,a,a,a,a,a,a,ab,ab,a,a,a,ab,ab,a,a,ab,a,a,ab,a,ab,a,ab,a,ab,a,ab,a,ab,ab,a,a,a,ab,a,a,a,ab,ab,a

*S19_7554894 D1.10 a,ab,ab,a,ab,ab,a,a,a,a,a,ab,a,ab,ab,a,ab,a,ab,a,ab,ab,ab,ab,a,a,ab,a,a,a,ab,a,ab,a,a,a,a,a,ab,ab,a,ab,ab,ab,ab,a,a,ab,a,ab,a,a,a,a,a,a,ab,ab,a,a,a,ab,ab,a,a,ab,a,a,ab,a,ab,a,ab,a,ab,a,ab,a,ab,ab,a,a,a,ab,a,a,ab,ab,ab,a

*S19_8705783 D1.10 a,ab,ab,a,ab,ab,a,a,a,a,a,ab,a,ab,ab,a,ab,a,ab,a,ab,ab,ab,ab,a,a,ab,a,a,a,ab,a,ab,a,a,a,a,a,ab,ab,a,ab,ab,ab,ab,ab,a,ab,a,ab,a,a,a,a,a,a,ab,ab,a,a,a,ab,ab,a,ab,ab,a,a,ab,a,ab,a,ab,a,ab,a,ab,a,ab,ab,a,a,a,ab,a,a,ab,ab,ab,a

*S19_9255213 D1.10 a,ab,ab,a,ab,ab,a,ab,a,a,a,ab,a,ab,ab,a,ab,a,ab,a,a,ab,ab,ab,a,ab,ab,a,a,a,ab,a,ab,a,a,a,a,a,ab,ab,a,ab,ab,ab,ab,ab,a,ab,a,ab,a,a,a,a,a,a,ab,ab,a,a,a,ab,ab,a,ab,ab,a,a,ab,a,ab,a,ab,a,ab,a,ab,a,ab,ab,a,a,a,ab,a,a,ab,ab,ab,a

*S19_10531823 D1.10 ab,a,a,ab,a,a,ab,a,ab,ab,ab,a,ab,a,a,ab,a,ab,a,ab,ab,a,ab,a,ab,a,a,ab,ab,ab,a,ab,a,ab,ab,ab,ab,ab,a,a,ab,a,a,a,a,a,ab,a,ab,a,ab,ab,ab,ab,ab,ab,a,a,ab,ab,ab,a,a,ab,a,a,ab,ab,a,ab,a,ab,a,ab,a,ab,a,ab,ab,a,ab,ab,ab,a,ab,ab,a,a,a,ab

*S19_19691609 D1.10 ab,a,a,ab,a,a,a,a,ab,ab,ab,a,ab,a,a,ab,a,ab,a,ab,ab,a,ab,a,ab,ab,a,ab,ab,ab,a,ab,a,ab,ab,ab,ab,ab,a,a,ab,a,a,a,a,a,ab,a,ab,a,a,ab,ab,ab,ab,ab,a,a,ab,ab,ab,a,a,ab,a,a,ab,ab,a,ab,a,ab,a,ab,a,ab,a,ab,a,a,ab,ab,ab,a,ab,ab,a,a,a,ab

*S19_21344744 D1.10 a,ab,ab,a,ab,ab,ab,ab,a,a,a,ab,a,ab,ab,a,ab,a,ab,a,a,ab,a,ab,a,a,ab,a,a,a,ab,a,ab,a,a,a,a,a,ab,ab,a,ab,ab,ab,ab,ab,a,ab,a,ab,ab,a,a,a,a,a,ab,ab,a,a,a,ab,ab,a,ab,ab,a,a,a,a,ab,a,a,a,ab,a,ab,a,ab,ab,a,a,a,ab,a,a,ab,ab,ab,a

*S19_22763480 D1.10 a,ab,ab,a,ab,ab,ab,ab,a,a,a,ab,a,ab,ab,a,ab,a,ab,a,a,a,a,ab,ab,a,ab,a,a,a,ab,a,ab,a,a,a,a,a,ab,ab,a,ab,ab,ab,ab,ab,a,ab,a,ab,ab,a,a,a,a,a,ab,ab,a,a,a,ab,ab,a,ab,ab,a,a,a,a,ab,a,a,a,ab,a,ab,a,ab,ab,a,a,a,ab,a,a,ab,ab,ab,a

*S19_23479036 D1.10 ab,a,a,ab,a,a,a,a,ab,ab,ab,a,ab,a,a,ab,a,ab,a,ab,ab,ab,ab,ab,a,ab,a,ab,ab,ab,a,ab,a,ab,ab,ab,ab,ab,a,a,ab,a,a,a,a,a,ab,a,ab,a,a,ab,ab,ab,ab,ab,a,a,ab,ab,ab,a,a,ab,a,a,ab,ab,ab,ab,a,ab,ab,ab,a,ab,a,ab,ab,a,ab,ab,ab,a,ab,ab,a,a,a,ab

*S19_24180101 D1.10 ab,a,a,ab,a,a,a,a,ab,ab,ab,a,ab,a,a,ab,ab,ab,a,ab,ab,ab,ab,ab,a,ab,a,ab,ab,ab,a,ab,a,ab,ab,ab,ab,ab,a,ab,ab,a,a,a,a,a,ab,a,ab,a,a,ab,ab,ab,ab,ab,ab,a,ab,ab,ab,a,a,ab,a,a,ab,ab,ab,ab,a,ab,ab,a,a,ab,a,ab,ab,a,ab,ab,ab,a,ab,ab,a,a,a,ab

*S2_115877 D1.10 a,ab,ab,ab,ab,a,ab,ab,a,ab,a,ab,ab,a,a,ab,ab,ab,a,a,ab,a,ab,a,a,ab,a,a,a,a,ab,ab,a,ab,a,a,a,ab,a,a,a,ab,ab,a,a,ab,a,a,ab,ab,a,ab,a,a,ab,a,a,a,a,a,a,a,a,ab,a,ab,ab,a,a,ab,a,ab,ab,ab,ab,ab,ab,a,ab,a,ab,a,ab,ab,a,ab,ab,a,ab,a

*S2_662884 D1.10 a,ab,ab,ab,ab,a,ab,ab,a,ab,a,ab,ab,a,a,ab,ab,ab,a,a,ab,a,ab,a,a,ab,a,a,a,a,ab,ab,a,ab,a,a,ab,ab,a,a,a,ab,ab,a,a,ab,a,ab,ab,ab,a,ab,a,a,ab,a,a,a,a,a,a,a,a,ab,a,ab,ab,a,a,ab,a,a,ab,ab,ab,ab,ab,a,ab,a,ab,a,ab,ab,a,ab,ab,a,ab,a

*S2_879685 D1.10 ab,a,a,a,a,ab,a,a,ab,ab,ab,a,a,ab,ab,a,a,a,ab,ab,a,a,ab,ab,ab,a,ab,ab,ab,ab,a,a,ab,a,ab,ab,a,a,ab,ab,ab,ab,a,ab,ab,a,ab,a,a,a,ab,a,ab,ab,a,ab,ab,ab,ab,ab,ab,ab,ab,a,ab,a,a,ab,ab,a,ab,ab,a,a,a,a,a,ab,a,ab,a,ab,a,a,ab,a,a,ab,a,ab

*S2_1740084 D1.10 ab,a,a,a,a,ab,a,a,a,ab,ab,a,a,ab,ab,a,a,a,ab,ab,a,a,ab,ab,ab,a,ab,ab,ab,ab,a,a,ab,a,ab,ab,a,a,ab,ab,ab,ab,a,ab,ab,a,ab,a,a,a,ab,a,ab,ab,a,ab,ab,ab,ab,ab,ab,ab,ab,a,ab,a,a,ab,ab,a,ab,ab,a,ab,a,a,a,ab,a,ab,a,ab,a,a,ab,a,a,ab,a,ab

*S2_1891978 D1.10 a,ab,ab,ab,ab,a,ab,ab,ab,ab,a,ab,ab,a,a,a,ab,ab,a,a,ab,ab,ab,a,a,ab,a,a,a,a,ab,ab,a,ab,a,a,ab,ab,a,a,a,ab,ab,a,a,ab,a,ab,ab,ab,a,ab,a,a,ab,a,a,a,a,a,a,a,a,ab,a,ab,ab,a,a,ab,a,a,ab,a,ab,ab,ab,a,ab,a,ab,a,ab,ab,a,ab,ab,a,ab,a

*S2_2603515 D1.10 a,ab,ab,ab,ab,a,ab,ab,ab,ab,a,ab,ab,ab,a,a,ab,ab,a,a,ab,ab,ab,a,a,ab,a,a,a,a,ab,ab,a,ab,a,a,ab,ab,ab,a,a,ab,a,a,a,ab,a,ab,a,ab,a,ab,a,a,ab,a,a,a,a,a,a,a,a,ab,a,ab,ab,a,ab,ab,a,a,ab,a,ab,ab,ab,a,ab,a,ab,a,ab,a,a,ab,ab,a,ab,a

*S2_2760325 D1.10 ab,a,a,a,a,ab,a,a,a,ab,ab,a,ab,a,ab,ab,a,a,ab,ab,a,a,ab,ab,ab,a,ab,ab,ab,ab,a,a,ab,a,ab,ab,a,a,a,ab,ab,ab,ab,ab,ab,a,ab,a,ab,a,ab,a,ab,ab,a,ab,ab,ab,ab,ab,ab,ab,ab,a,ab,a,a,ab,a,a,ab,ab,a,ab,a,a,a,ab,a,ab,a,ab,a,ab,ab,a,a,ab,a,ab

*S2_2798765 D1.10 ab,a,a,a,a,ab,a,a,a,ab,ab,a,ab,a,ab,ab,a,a,ab,ab,a,a,ab,a,ab,a,ab,ab,ab,ab,a,a,ab,a,ab,ab,a,ab,a,ab,ab,ab,ab,ab,ab,a,ab,a,ab,a,ab,a,ab,ab,a,ab,ab,ab,ab,ab,ab,ab,ab,a,ab,a,a,ab,a,a,ab,ab,a,ab,a,a,a,ab,a,ab,a,ab,a,ab,ab,a,a,ab,a,ab

*S2_3375918 D1.10 ab,a,a,a,a,ab,a,a,a,ab,ab,a,ab,a,ab,ab,a,a,ab,ab,a,a,ab,a,ab,a,ab,ab,ab,ab,a,a,ab,a,ab,ab,a,a,a,ab,ab,ab,ab,ab,ab,a,ab,a,ab,a,ab,a,ab,ab,a,ab,ab,ab,ab,ab,ab,ab,ab,a,ab,ab,a,ab,a,a,ab,ab,a,ab,a,a,ab,ab,a,ab,a,ab,a,ab,ab,a,a,ab,a,ab

*S2_3629041 D1.10 ab,a,a,a,a,ab,a,a,a,ab,ab,a,ab,a,ab,ab,a,a,ab,ab,a,a,ab,a,ab,a,ab,a,ab,ab,a,a,ab,a,ab,ab,a,a,a,ab,ab,ab,ab,ab,ab,a,a,a,ab,a,ab,a,ab,ab,a,ab,ab,ab,ab,ab,ab,ab,ab,a,ab,ab,a,ab,a,a,ab,ab,a,ab,a,a,ab,ab,a,ab,a,ab,ab,ab,ab,a,a,ab,a,ab

*S2_3629209 D1.10 a,ab,ab,ab,ab,a,ab,ab,ab,ab,a,ab,a,ab,a,a,ab,ab,a,a,ab,ab,ab,ab,a,ab,a,ab,a,a,ab,ab,a,ab,a,a,ab,ab,ab,a,a,ab,a,a,a,ab,ab,ab,a,ab,a,ab,a,a,ab,a,a,a,a,a,a,a,a,ab,a,a,ab,a,ab,ab,a,a,ab,a,ab,ab,a,a,ab,a,ab,a,a,a,a,ab,ab,a,ab,a

*S2_4267883 D1.10 a,ab,ab,ab,ab,a,ab,ab,ab,ab,a,ab,a,ab,a,a,ab,ab,a,a,ab,ab,ab,ab,a,ab,a,ab,a,a,ab,ab,a,ab,a,a,ab,ab,ab,a,a,ab,a,ab,a,ab,ab,ab,a,ab,a,ab,a,a,ab,a,a,a,a,a,a,a,ab,ab,a,a,ab,a,ab,ab,a,a,ab,a,ab,ab,a,a,ab,a,ab,a,a,a,a,ab,ab,a,ab,a

*S2_4726905 D1.10 a,ab,ab,ab,ab,a,ab,ab,ab,ab,a,ab,a,ab,a,a,a,ab,a,a,ab,ab,ab,ab,a,ab,a,ab,a,a,ab,ab,a,ab,a,a,ab,ab,ab,a,a,ab,a,ab,a,ab,ab,ab,a,ab,a,ab,a,a,ab,a,a,a,a,a,a,a,ab,ab,a,a,ab,a,ab,ab,a,a,ab,a,ab,ab,a,a,a,a,ab,a,a,a,a,ab,ab,a,ab,a

*S2_5825238 D1.10 a,ab,ab,ab,a,a,ab,ab,ab,ab,a,ab,a,ab,ab,a,a,ab,a,a,a,ab,ab,ab,a,ab,a,ab,a,a,ab,a,a,ab,a,a,ab,ab,ab,a,a,a,a,ab,ab,ab,ab,ab,a,ab,a,ab,a,a,ab,a,a,a,a,a,a,a,ab,ab,a,a,ab,a,ab,ab,a,a,ab,a,ab,a,a,a,ab,a,a,a,a,a,a,ab,ab,a,ab,a

*S2_7475781 D1.10 a,ab,ab,ab,a,a,ab,ab,ab,ab,a,a,a,ab,ab,a,a,ab,a,a,a,ab,ab,ab,a,ab,ab,ab,a,a,ab,a,a,ab,a,a,ab,ab,ab,ab,a,a,a,ab,ab,ab,ab,ab,a,ab,a,ab,a,a,ab,a,a,a,a,a,a,a,ab,ab,a,a,ab,a,ab,ab,a,a,ab,a,ab,a,a,a,a,a,a,a,a,a,a,ab,ab,a,ab,a

*S2_8538087 D1.10 a,ab,ab,ab,a,a,ab,ab,ab,ab,a,a,a,ab,ab,a,a,ab,a,a,a,ab,ab,ab,a,ab,ab,ab,a,a,ab,a,a,ab,a,a,ab,ab,ab,ab,a,a,a,ab,ab,ab,ab,ab,a,ab,a,ab,a,a,ab,a,ab,a,ab,a,ab,a,ab,ab,a,a,ab,a,ab,ab,a,a,ab,a,ab,a,a,a,a,a,a,a,a,a,a,a,ab,a,ab,a

*S2_16654226 D1.10 a,ab,ab,ab,a,a,ab,ab,ab,ab,a,a,a,ab,ab,a,ab,ab,a,a,a,ab,ab,ab,a,a,ab,ab,a,a,ab,a,a,ab,a,a,ab,ab,ab,ab,a,a,a,ab,ab,a,ab,ab,a,ab,a,ab,a,a,ab,a,ab,a,ab,a,ab,a,ab,ab,a,a,ab,a,ab,ab,a,a,ab,a,ab,a,a,a,a,a,a,a,a,a,a,a,a,a,ab,a

*S2_16654232 D1.10 ab,a,a,a,ab,ab,a,a,a,ab,ab,ab,ab,a,a,ab,a,a,ab,ab,ab,a,ab,a,ab,ab,a,a,ab,ab,a,ab,ab,a,ab,ab,a,a,a,a,ab,ab,ab,a,a,ab,a,a,ab,a,ab,a,ab,ab,a,ab,a,ab,a,ab,a,ab,a,a,ab,ab,a,ab,a,a,ab,ab,a,ab,a,ab,ab,ab,ab,ab,ab,ab,ab,ab,ab,ab,ab,ab,a,ab

*S3_684354 D1.10 ab,a,ab,ab,a,a,a,a,ab,a,a,a,a,ab,ab,ab,ab,ab,a,a,ab,a,ab,ab,ab,a,a,ab,ab,a,ab,ab,a,a,ab,a,ab,a,a,ab,ab,a,a,ab,a,ab,a,a,ab,ab,a,ab,a,ab,a,ab,ab,ab,a,a,a,a,a,a,ab,ab,ab,ab,a,ab,ab,a,ab,ab,ab,ab,a,a,ab,a,ab,ab,a,ab,a,a,ab,ab,ab,ab

*S3_947477 D1.10 ab,a,ab,ab,a,ab,a,a,ab,a,a,a,a,ab,ab,ab,ab,ab,a,a,ab,a,ab,ab,ab,a,a,ab,ab,ab,ab,ab,a,a,ab,a,ab,a,a,ab,ab,a,a,ab,a,ab,a,a,ab,ab,a,ab,a,ab,a,ab,ab,ab,a,a,a,a,a,a,ab,ab,ab,ab,a,ab,ab,a,ab,ab,ab,ab,a,a,ab,a,ab,ab,a,ab,a,a,ab,ab,ab,ab

*S3_5017916 D1.10 a,ab,a,a,ab,a,ab,ab,a,ab,ab,ab,a,a,a,a,a,a,ab,ab,a,ab,a,a,a,ab,ab,a,a,a,a,a,a,ab,a,ab,a,ab,ab,a,a,ab,ab,a,ab,a,ab,ab,a,a,ab,a,ab,a,ab,a,ab,a,ab,ab,ab,ab,ab,ab,a,a,a,a,ab,a,a,ab,a,a,a,a,ab,ab,a,ab,a,a,ab,a,ab,ab,a,a,a,a

*S3_5706334 D1.10 ab,a,ab,ab,a,ab,a,a,ab,a,a,a,ab,ab,ab,ab,ab,ab,a,a,ab,a,ab,ab,ab,a,a,ab,ab,ab,a,ab,ab,a,ab,a,ab,a,a,ab,ab,a,a,ab,a,ab,a,a,ab,ab,a,ab,a,ab,a,ab,ab,ab,a,a,a,a,a,a,ab,ab,ab,ab,a,ab,ab,a,ab,ab,ab,ab,a,a,ab,a,ab,ab,a,a,a,a,ab,ab,ab,ab

*S3_6059100 D1.10 a,ab,a,a,ab,a,a,ab,a,ab,ab,ab,a,a,a,a,a,a,ab,ab,ab,ab,ab,a,a,ab,ab,a,a,a,ab,ab,a,ab,a,ab,a,ab,ab,a,a,ab,ab,a,ab,a,ab,ab,a,a,ab,a,ab,a,ab,a,ab,a,ab,ab,ab,ab,ab,ab,a,a,a,a,ab,a,a,ab,a,a,a,a,ab,a,a,ab,a,a,ab,ab,ab,ab,a,a,a,a

*S3_7176824 D1.10 ab,a,ab,ab,a,ab,ab,a,ab,a,a,a,ab,ab,ab,ab,ab,ab,ab,a,a,a,ab,ab,ab,a,a,ab,ab,ab,a,a,ab,a,ab,a,ab,a,a,ab,ab,ab,a,ab,a,ab,a,a,ab,ab,a,ab,a,ab,a,ab,ab,ab,a,a,a,a,a,a,ab,ab,ab,ab,a,ab,a,a,ab,ab,ab,ab,a,ab,ab,a,ab,ab,a,a,a,a,ab,ab,ab,ab

*S3_7338535 D1.10 a,ab,a,a,ab,a,a,ab,a,ab,ab,ab,a,a,a,a,a,a,a,ab,ab,ab,ab,a,a,ab,ab,a,a,a,ab,ab,a,ab,a,ab,a,ab,ab,a,a,ab,ab,a,ab,a,ab,ab,a,a,ab,a,ab,a,ab,a,ab,a,ab,ab,ab,ab,ab,a,a,a,a,a,ab,a,ab,ab,a,a,a,a,ab,a,a,ab,a,a,ab,ab,ab,ab,a,a,a,a

*S3_8535963 D1.10 ab,a,ab,ab,a,ab,ab,a,ab,ab,a,a,ab,ab,ab,ab,ab,ab,ab,a,a,a,ab,ab,ab,a,a,ab,ab,ab,a,a,ab,a,a,a,ab,a,a,ab,ab,ab,a,ab,a,ab,a,a,ab,ab,a,ab,a,ab,a,ab,a,ab,a,a,a,a,a,ab,ab,ab,ab,ab,a,ab,a,a,ab,ab,a,ab,a,ab,ab,a,ab,ab,a,a,a,a,ab,ab,ab,a

*S3_9217858 D1.10 a,ab,a,a,ab,a,a,ab,a,ab,ab,ab,a,a,a,a,a,a,a,ab,ab,ab,ab,a,a,ab,ab,a,a,a,ab,ab,a,ab,ab,ab,a,ab,ab,ab,a,ab,ab,a,ab,a,ab,ab,a,a,ab,a,ab,a,ab,a,ab,a,ab,ab,ab,ab,ab,a,a,a,a,a,ab,a,ab,ab,a,a,ab,a,ab,a,a,ab,a,a,a,ab,ab,ab,a,a,a,ab

*S3_11937269 D1.10 a,ab,a,a,a,a,a,ab,a,ab,ab,ab,a,a,a,a,a,ab,a,ab,ab,ab,ab,a,ab,ab,ab,a,a,a,ab,ab,a,ab,ab,ab,a,ab,ab,ab,a,ab,ab,a,ab,ab,ab,ab,a,a,ab,ab,ab,a,ab,a,ab,a,ab,ab,ab,ab,ab,a,a,a,a,ab,ab,a,ab,ab,a,a,ab,a,ab,a,a,ab,a,a,a,ab,ab,ab,ab,a,a,ab

*S3_12929404 D1.10 ab,a,ab,ab,ab,ab,ab,a,ab,ab,a,a,ab,ab,ab,ab,ab,a,ab,a,a,a,ab,ab,a,a,a,ab,ab,ab,a,a,ab,ab,a,a,ab,a,a,a,ab,ab,a,ab,a,a,a,a,ab,ab,ab,a,a,ab,a,ab,a,ab,ab,a,a,a,a,ab,ab,ab,ab,a,a,ab,a,a,ab,ab,a,ab,a,ab,ab,a,ab,ab,ab,a,a,a,a,ab,ab,a

*S3_18757691 D1.10 a,ab,ab,a,a,a,a,ab,a,a,ab,ab,a,a,a,a,a,ab,a,ab,ab,ab,ab,a,ab,ab,ab,a,a,a,ab,ab,a,a,ab,ab,a,ab,ab,ab,a,ab,ab,a,ab,ab,ab,ab,a,a,a,ab,ab,a,ab,a,ab,a,a,ab,ab,ab,ab,a,a,a,a,ab,ab,ab,ab,ab,a,a,ab,a,ab,a,a,a,a,a,a,ab,ab,ab,ab,a,a,ab

*S3_19700892 D1.10 a,ab,ab,a,a,a,a,ab,a,a,ab,ab,a,a,a,a,a,ab,a,ab,ab,ab,ab,a,ab,ab,ab,a,a,a,ab,ab,ab,a,ab,ab,a,ab,ab,ab,a,ab,ab,a,ab,ab,ab,ab,a,ab,a,ab,ab,a,ab,a,ab,a,a,ab,ab,ab,ab,a,a,a,a,ab,ab,ab,ab,ab,a,a,ab,a,ab,a,a,a,a,ab,a,ab,ab,ab,ab,a,ab,ab

*S3_20549762 D1.10 ab,ab,ab,a,a,a,a,ab,a,ab,ab,ab,a,a,a,a,a,ab,a,ab,ab,ab,ab,a,ab,ab,ab,ab,a,a,ab,ab,ab,a,ab,ab,a,ab,ab,ab,a,a,ab,a,ab,ab,ab,ab,a,ab,a,ab,ab,ab,ab,a,ab,a,a,ab,ab,ab,ab,a,a,a,a,ab,ab,ab,ab,ab,a,a,ab,a,ab,a,a,a,a,ab,a,ab,ab,a,ab,a,ab,ab

*S4_55910 D1.10 a,ab,ab,a,a,ab,ab,ab,a,a,a,ab,ab,ab,ab,ab,a,a,ab,a,a,a,ab,a,a,a,a,ab,a,ab,ab,a,a,a,a,a,a,ab,ab,a,a,ab,a,a,a,a,ab,ab,a,ab,a,a,a,a,ab,ab,a,ab,ab,a,a,a,a,ab,ab,ab,a,ab,a,a,a,ab,a,ab,a,a,a,a,ab,ab,ab,ab,a,a,ab,ab,a,ab,ab,ab

*S4_700379 D1.10 a,ab,ab,a,a,ab,ab,ab,a,a,a,ab,ab,ab,ab,ab,ab,a,ab,a,a,a,ab,a,a,ab,a,ab,a,ab,ab,a,a,a,a,a,a,ab,ab,a,a,ab,a,a,a,a,ab,ab,a,ab,a,a,a,a,ab,ab,a,ab,ab,a,a,a,a,ab,ab,ab,a,ab,a,ab,a,ab,a,ab,a,a,a,a,ab,ab,ab,ab,a,a,ab,ab,a,ab,ab,ab

*S4_1136396 D1.10 a,ab,ab,ab,a,ab,ab,ab,a,a,a,ab,ab,ab,ab,ab,ab,a,ab,a,a,a,ab,a,a,ab,a,ab,a,ab,ab,a,a,a,a,a,a,ab,ab,a,a,ab,a,a,a,a,a,ab,a,ab,a,a,a,a,ab,ab,a,ab,ab,a,a,a,a,ab,ab,ab,a,ab,a,ab,a,ab,a,ab,a,a,a,a,a,ab,ab,ab,a,a,ab,ab,a,ab,ab,ab

*S4_1199883 D1.10 ab,a,a,a,ab,a,a,a,ab,ab,ab,a,a,a,a,a,a,ab,a,ab,ab,ab,a,ab,ab,a,ab,a,ab,a,a,ab,ab,ab,ab,ab,ab,a,a,ab,ab,ab,ab,ab,ab,ab,ab,a,ab,a,ab,ab,ab,ab,a,a,ab,a,a,ab,ab,ab,ab,a,a,a,ab,a,ab,ab,ab,a,ab,a,ab,ab,ab,ab,ab,a,a,a,ab,ab,a,a,ab,a,a,a

*S4_971402 D1.10 ab,a,a,a,ab,a,a,a,ab,ab,ab,a,a,a,a,a,a,ab,a,ab,ab,ab,ab,ab,ab,a,ab,a,ab,a,a,ab,ab,ab,ab,ab,ab,a,a,ab,ab,ab,ab,ab,ab,ab,a,a,ab,a,ab,ab,ab,ab,a,a,ab,a,a,ab,ab,ab,ab,a,a,a,ab,a,ab,ab,ab,a,ab,a,ab,ab,ab,ab,ab,a,a,a,ab,ab,a,a,ab,a,a,a

*S4_1474892 D1.10 ab,a,a,a,ab,a,a,a,ab,ab,ab,a,a,a,a,a,a,ab,a,ab,ab,ab,ab,ab,ab,a,ab,a,ab,a,a,ab,ab,ab,ab,ab,ab,ab,a,a,ab,ab,ab,ab,ab,ab,ab,a,ab,a,ab,ab,ab,ab,a,a,ab,a,a,ab,ab,ab,ab,a,a,a,ab,a,ab,ab,ab,a,ab,a,ab,ab,ab,ab,ab,a,a,a,ab,ab,a,ab,ab,a,a,ab

*S4_1876976 D1.10 ab,a,a,a,ab,a,a,a,ab,ab,ab,a,a,a,a,a,a,ab,a,ab,ab,ab,ab,ab,ab,a,ab,a,ab,a,a,ab,ab,ab,ab,ab,ab,ab,ab,a,ab,ab,ab,ab,ab,ab,ab,a,ab,a,ab,ab,ab,ab,a,a,ab,a,a,a,ab,ab,ab,a,a,a,ab,a,ab,ab,ab,a,ab,a,ab,ab,ab,ab,ab,a,a,a,ab,ab,a,ab,ab,a,a,ab

*S4_2281043 D1.10 a,ab,ab,ab,a,ab,ab,ab,a,a,a,ab,ab,ab,ab,ab,ab,a,ab,a,a,a,ab,a,a,ab,a,ab,a,ab,ab,a,a,a,a,a,a,a,a,ab,a,ab,a,a,a,a,a,ab,a,ab,a,a,a,a,ab,ab,a,ab,ab,ab,a,a,a,ab,ab,ab,a,ab,ab,ab,a,ab,a,ab,a,a,a,a,a,ab,ab,ab,a,a,ab,a,a,a,ab,a

*S4_2304571 D1.10 a,ab,ab,ab,a,ab,ab,ab,a,a,a,ab,ab,ab,ab,ab,ab,a,ab,a,a,a,ab,a,a,ab,a,ab,a,ab,ab,a,a,a,a,a,a,a,a,ab,a,ab,a,a,a,a,a,ab,a,ab,ab,ab,a,a,ab,ab,a,ab,ab,ab,a,a,a,ab,ab,ab,a,ab,ab,ab,a,ab,a,ab,a,a,a,a,a,ab,ab,ab,a,a,ab,a,a,a,ab,a

*S4_2328099 D1.10 ab,a,a,a,ab,a,a,a,ab,ab,ab,a,a,a,a,a,a,ab,a,ab,ab,ab,ab,ab,a,a,ab,a,ab,a,a,ab,ab,ab,ab,ab,ab,ab,ab,a,ab,ab,ab,ab,ab,ab,ab,a,ab,a,a,a,ab,ab,a,a,ab,a,a,a,ab,ab,ab,a,a,a,ab,a,a,ab,ab,a,ab,a,ab,ab,ab,ab,ab,a,a,a,ab,ab,a,ab,ab,ab,a,ab

*S4_2933655 D1.10 ab,a,a,a,ab,a,a,a,ab,ab,ab,a,a,a,a,a,a,ab,a,ab,ab,a,a,ab,a,a,ab,a,ab,a,a,ab,ab,ab,a,ab,ab,ab,ab,a,ab,ab,ab,ab,ab,ab,ab,a,ab,a,a,a,ab,ab,a,a,ab,a,a,a,ab,ab,ab,a,a,a,ab,a,a,ab,ab,a,ab,a,ab,ab,ab,ab,ab,a,a,a,ab,ab,a,ab,ab,ab,a,ab

*S4_3287415 D1.10 ab,a,a,a,ab,a,ab,a,ab,ab,ab,a,a,a,a,a,a,ab,a,ab,ab,a,a,ab,a,a,ab,a,ab,a,a,ab,ab,ab,a,ab,ab,ab,ab,a,ab,ab,ab,ab,ab,ab,ab,a,ab,a,a,a,ab,ab,a,a,ab,a,a,a,ab,ab,ab,a,a,a,ab,a,a,ab,ab,a,a,a,ab,ab,ab,ab,ab,a,a,a,ab,ab,a,ab,ab,ab,a,ab

*S4_7246852 D1.10 ab,a,a,a,ab,a,ab,a,ab,ab,ab,a,a,a,a,a,a,ab,ab,ab,ab,a,a,ab,a,a,ab,a,ab,a,a,ab,ab,ab,a,ab,a,ab,ab,a,ab,ab,a,ab,ab,ab,ab,a,ab,a,a,a,ab,ab,a,a,ab,a,a,a,ab,a,ab,a,a,a,ab,a,a,ab,ab,a,a,a,ab,ab,ab,ab,ab,a,a,a,ab,ab,a,ab,ab,ab,a,ab

*S4_6549294 D1.10 a,ab,ab,ab,a,ab,a,ab,a,a,a,ab,ab,ab,ab,ab,ab,a,a,a,a,ab,ab,a,ab,ab,a,ab,a,ab,ab,a,a,a,ab,a,ab,a,a,ab,a,ab,ab,a,a,a,a,ab,a,a,ab,ab,a,a,ab,ab,a,ab,ab,ab,a,ab,a,ab,ab,ab,a,ab,ab,ab,a,ab,ab,ab,a,a,a,a,a,ab,ab,ab,a,a,ab,a,a,a,a,a

*S4_8025874 D1.10 a,ab,ab,ab,a,ab,a,ab,a,a,a,ab,ab,ab,ab,ab,ab,a,a,a,a,ab,ab,a,ab,a,ab,ab,a,ab,ab,a,a,a,ab,a,ab,a,a,ab,a,ab,ab,a,a,a,a,ab,a,a,ab,ab,a,a,ab,ab,a,ab,ab,ab,a,ab,a,ab,ab,ab,a,ab,ab,ab,a,ab,ab,ab,a,a,a,a,a,ab,ab,ab,a,a,ab,a,a,a,a,a

*S4_11249176 D1.10 ab,a,a,a,ab,a,ab,a,ab,ab,ab,a,a,a,a,a,a,ab,ab,a,ab,a,a,ab,a,ab,a,a,ab,a,a,ab,ab,ab,a,ab,a,ab,ab,a,ab,a,a,ab,ab,ab,ab,a,ab,ab,a,a,ab,ab,a,ab,ab,a,a,a,ab,a,a,a,a,a,ab,a,a,ab,ab,a,a,a,ab,ab,ab,ab,ab,ab,a,a,ab,ab,a,ab,ab,ab,ab,ab

*S4_16145063 D1.10 ab,a,a,a,ab,a,ab,a,ab,ab,ab,a,ab,a,ab,a,a,a,ab,a,ab,a,a,ab,a,ab,a,a,ab,a,a,ab,ab,ab,a,ab,a,ab,ab,a,ab,a,a,ab,ab,ab,ab,a,ab,ab,a,a,ab,ab,a,ab,ab,a,a,a,ab,a,a,a,a,a,ab,a,a,ab,ab,a,a,a,ab,ab,ab,ab,ab,ab,a,ab,ab,ab,a,ab,ab,ab,ab,ab

*S4_17941753 D1.10 a,ab,ab,ab,a,ab,a,ab,a,a,a,ab,a,ab,a,ab,ab,ab,a,ab,a,ab,ab,a,ab,a,ab,ab,a,ab,ab,a,a,a,ab,a,ab,a,a,ab,a,ab,ab,a,a,a,a,ab,a,a,ab,ab,a,a,ab,a,a,ab,ab,ab,a,ab,ab,ab,ab,ab,a,a,ab,ab,a,ab,ab,ab,a,a,a,a,a,a,ab,a,a,a,ab,a,a,a,a,a

*S4_18245578 D1.10 a,ab,ab,ab,a,ab,a,ab,a,a,a,ab,a,ab,a,ab,ab,ab,a,ab,a,ab,ab,a,ab,a,ab,ab,a,ab,ab,a,ab,a,ab,a,ab,a,a,ab,a,ab,ab,a,a,a,a,ab,a,a,ab,ab,a,a,ab,a,a,ab,ab,ab,a,ab,ab,a,ab,ab,a,a,ab,ab,a,ab,ab,ab,a,a,a,a,a,a,ab,a,ab,a,ab,a,a,a,a,a

*S4_18432400 D1.10 ab,a,a,a,ab,a,ab,ab,ab,ab,ab,a,ab,a,ab,a,a,a,ab,a,ab,a,a,ab,a,ab,a,a,ab,a,a,ab,ab,ab,a,ab,a,ab,ab,a,ab,a,a,ab,ab,ab,ab,a,ab,ab,a,a,ab,ab,a,ab,ab,a,a,a,ab,a,a,ab,a,a,ab,ab,a,ab,ab,a,a,a,ab,ab,ab,ab,ab,ab,a,ab,a,ab,a,ab,ab,ab,ab,ab

*S4_19548536 D1.10 ab,ab,a,a,ab,a,ab,ab,ab,ab,ab,a,ab,a,ab,a,a,a,ab,a,ab,a,a,ab,a,ab,a,a,ab,a,a,ab,ab,ab,a,ab,a,a,ab,a,ab,a,a,ab,ab,ab,ab,a,ab,ab,a,a,ab,ab,a,ab,ab,a,a,a,ab,a,a,ab,a,a,ab,ab,a,ab,ab,a,a,a,ab,ab,ab,ab,ab,ab,a,ab,a,ab,a,ab,ab,ab,ab,ab

*S4_20085629 D1.10 a,a,ab,ab,a,ab,a,a,a,a,a,ab,a,ab,a,ab,ab,ab,a,ab,a,ab,ab,a,ab,a,ab,ab,a,ab,ab,a,a,a,ab,a,ab,a,a,ab,a,ab,ab,a,a,a,a,ab,a,a,ab,ab,a,a,ab,a,a,ab,ab,ab,a,ab,ab,a,ab,ab,a,a,ab,ab,a,ab,ab,ab,a,a,a,ab,a,a,ab,a,ab,a,ab,a,a,a,a,a

*S4_20262190 D1.10 ab,ab,a,a,ab,a,ab,ab,ab,ab,ab,a,ab,a,ab,a,a,a,ab,a,ab,a,a,ab,a,ab,a,a,ab,ab,a,ab,ab,a,a,ab,a,ab,ab,a,ab,a,a,ab,ab,ab,ab,a,ab,ab,a,a,ab,ab,a,ab,ab,a,a,a,ab,a,a,ab,a,a,ab,ab,a,ab,ab,a,a,a,ab,ab,ab,a,ab,ab,a,ab,a,ab,a,ab,ab,ab,ab,ab

*S4_20701710 D1.10 a,a,ab,ab,a,ab,a,a,a,a,a,ab,a,ab,a,ab,ab,ab,a,ab,a,ab,ab,a,ab,ab,ab,ab,a,a,ab,a,a,ab,ab,a,ab,a,a,ab,a,ab,ab,a,a,a,a,a,a,a,ab,ab,a,a,ab,a,a,a,ab,ab,a,ab,ab,a,ab,ab,a,a,ab,ab,a,ab,ab,ab,a,a,a,ab,a,a,ab,a,ab,a,ab,a,a,a,a,a

*S4_22161165 D1.10 a,a,ab,ab,a,ab,a,a,a,a,a,ab,a,ab,a,ab,ab,ab,a,ab,a,ab,ab,a,ab,ab,ab,a,a,a,ab,a,a,ab,ab,a,ab,a,a,ab,a,ab,ab,a,a,a,a,a,a,a,ab,ab,a,a,ab,a,a,a,a,ab,a,ab,ab,a,ab,ab,a,a,ab,ab,a,ab,ab,ab,a,a,a,ab,a,a,ab,a,ab,a,ab,a,a,a,a,a

*S4_23542999 D1.10 a,a,ab,ab,a,ab,a,a,ab,a,a,a,a,ab,a,ab,a,ab,a,ab,a,ab,ab,a,ab,ab,ab,a,a,a,ab,a,a,ab,ab,a,ab,a,a,ab,a,ab,ab,a,a,a,a,a,a,a,ab,ab,a,a,ab,a,ab,a,a,ab,ab,ab,ab,a,ab,ab,a,a,a,ab,a,ab,ab,ab,a,a,a,ab,a,a,ab,a,ab,a,ab,a,a,a,a,a

*S5_573945 D1.10 ab,ab,ab,a,ab,a,a,a,a,ab,ab,ab,ab,a,a,ab,ab,a,ab,a,ab,a,ab,a,a,a,a,a,ab,a,ab,ab,a,ab,a,a,ab,ab,a,a,a,ab,a,ab,a,a,a,ab,ab,ab,a,ab,ab,ab,ab,a,ab,ab,a,ab,a,a,a,a,a,ab,ab,ab,a,ab,ab,ab,ab,a,a,a,a,ab,ab,a,ab,ab,ab,ab,a,a,ab,a,ab,a

*S5_320868 D1.10 ab,ab,ab,a,ab,a,a,a,a,ab,ab,ab,ab,a,a,ab,ab,a,ab,a,ab,a,ab,a,a,a,a,a,ab,a,ab,ab,a,ab,a,a,ab,a,a,a,a,ab,a,ab,a,a,a,ab,ab,ab,a,ab,ab,ab,ab,a,ab,ab,a,ab,a,a,a,a,a,ab,ab,ab,a,ab,ab,ab,ab,a,a,a,a,ab,ab,a,ab,ab,ab,ab,a,a,a,a,ab,a

*S5_393392 D1.10 a,a,a,ab,a,ab,ab,ab,ab,ab,a,a,a,ab,ab,a,a,ab,a,ab,a,ab,ab,ab,ab,ab,ab,ab,a,ab,a,a,ab,a,ab,ab,a,ab,ab,ab,ab,a,ab,a,ab,ab,ab,a,a,a,ab,a,a,a,a,ab,ab,a,ab,a,ab,ab,ab,ab,ab,a,a,a,ab,a,a,a,a,ab,ab,ab,ab,a,a,ab,a,a,a,a,ab,ab,ab,ab,a,ab

*S5_924165 D1.10 a,a,a,ab,a,ab,ab,ab,ab,ab,a,a,a,ab,ab,a,a,ab,a,ab,a,ab,ab,ab,ab,ab,ab,ab,a,ab,a,a,ab,a,ab,ab,a,ab,ab,ab,ab,a,ab,a,ab,ab,ab,a,a,a,ab,a,ab,a,a,ab,a,a,ab,a,ab,ab,ab,ab,ab,a,a,a,ab,a,a,a,a,ab,ab,a,ab,a,a,ab,a,a,a,a,ab,ab,ab,ab,a,ab

*S5_1238349 D1.10 a,a,a,ab,a,ab,ab,ab,ab,ab,a,a,a,ab,ab,a,ab,ab,a,ab,a,ab,ab,ab,ab,ab,ab,ab,a,ab,a,a,ab,a,ab,ab,a,ab,ab,ab,ab,a,ab,a,ab,ab,ab,a,a,a,ab,a,ab,a,a,ab,a,a,ab,a,ab,ab,ab,ab,ab,ab,a,a,ab,a,a,a,a,ab,ab,a,ab,a,a,ab,a,a,a,a,ab,ab,ab,ab,a,ab

*S5_2402587 D1.10 a,a,a,ab,a,ab,ab,ab,ab,ab,a,a,ab,ab,ab,a,ab,ab,a,ab,a,ab,ab,ab,ab,ab,ab,ab,a,ab,a,a,ab,a,ab,ab,a,ab,a,ab,ab,a,ab,a,ab,ab,ab,ab,a,a,ab,a,ab,a,a,ab,a,a,ab,a,ab,ab,ab,ab,ab,a,a,a,ab,a,a,a,a,ab,ab,a,ab,a,a,ab,a,a,a,a,ab,ab,ab,ab,a,ab

*S5_2591044 D1.10 ab,ab,ab,a,ab,a,a,a,a,ab,ab,ab,a,a,a,ab,a,a,ab,a,ab,a,ab,a,a,a,a,a,ab,a,ab,a,a,ab,a,a,ab,a,ab,a,a,ab,a,ab,a,a,a,a,a,ab,a,ab,a,ab,ab,a,ab,ab,a,ab,a,a,a,a,a,ab,ab,ab,a,ab,ab,ab,ab,a,a,ab,a,ab,ab,a,ab,ab,ab,ab,a,a,a,a,ab,a

*S5_3077502 D1.10 ab,ab,ab,a,ab,a,a,a,ab,ab,ab,ab,a,a,a,ab,a,a,ab,a,ab,a,ab,a,a,a,a,a,ab,a,ab,a,a,ab,a,a,ab,a,ab,a,a,ab,a,ab,a,a,a,a,a,ab,a,ab,a,ab,ab,a,ab,ab,a,ab,ab,a,a,a,a,ab,ab,ab,a,ab,ab,ab,ab,a,a,ab,a,a,ab,a,ab,ab,ab,ab,a,a,a,a,ab,a

*S5_3137808 D1.10 a,a,a,ab,a,ab,ab,ab,a,ab,a,a,ab,ab,ab,a,ab,ab,a,ab,a,ab,ab,ab,ab,ab,ab,ab,a,ab,a,ab,ab,a,ab,ab,a,ab,a,ab,ab,a,ab,a,ab,ab,ab,ab,ab,a,ab,a,ab,a,a,ab,a,a,ab,a,a,ab,ab,ab,ab,a,a,a,ab,a,a,a,a,ab,ab,a,ab,ab,a,ab,a,a,a,a,ab,ab,ab,ab,a,ab

*S5_3628536 D1.10 a,a,a,ab,a,ab,ab,a,a,ab,a,a,ab,ab,ab,a,ab,ab,a,ab,a,ab,ab,ab,ab,ab,ab,ab,a,ab,a,ab,ab,a,ab,ab,a,ab,a,ab,ab,a,ab,a,a,ab,ab,ab,ab,a,ab,a,ab,a,a,ab,a,a,ab,a,a,ab,ab,ab,ab,a,ab,a,ab,a,a,a,a,ab,ab,a,ab,ab,a,ab,a,a,a,a,ab,ab,ab,ab,a,ab

*S5_3884610 D1.10 a,a,a,ab,a,ab,ab,a,a,ab,a,a,ab,ab,ab,a,ab,ab,a,ab,a,ab,ab,ab,ab,ab,a,ab,a,ab,a,ab,ab,a,ab,ab,a,ab,a,ab,ab,ab,ab,a,a,ab,ab,ab,ab,a,ab,a,ab,a,a,ab,a,a,ab,a,a,ab,ab,ab,ab,a,ab,a,ab,a,a,a,a,ab,ab,a,ab,ab,a,ab,a,a,a,a,ab,ab,ab,ab,a,ab

*S5_3980004 D1.10 ab,ab,ab,a,ab,a,a,ab,ab,ab,ab,ab,a,a,a,ab,a,a,ab,a,ab,a,ab,a,a,a,ab,a,ab,a,ab,a,a,ab,a,a,ab,ab,ab,a,a,ab,a,ab,ab,a,a,a,a,ab,a,ab,a,ab,ab,a,ab,ab,a,ab,ab,a,a,a,a,ab,a,ab,a,ab,ab,ab,ab,a,a,ab,a,a,ab,a,ab,ab,ab,ab,a,a,ab,a,ab,a

*S5_4915031 D1.10 a,ab,ab,a,a,a,a,ab,ab,ab,ab,ab,a,a,a,a,a,a,ab,a,ab,a,ab,a,a,a,ab,a,ab,a,ab,a,a,a,a,a,a,a,ab,ab,a,ab,a,ab,ab,a,a,a,a,ab,a,ab,a,ab,ab,a,ab,ab,a,ab,ab,a,a,a,a,ab,a,ab,a,ab,ab,ab,ab,a,a,ab,a,a,ab,a,ab,ab,ab,ab,a,a,a,a,ab,a

*S5_5849966 D1.10 a,ab,ab,a,a,a,a,ab,ab,ab,ab,ab,a,a,a,a,a,a,ab,a,ab,a,ab,a,a,a,ab,a,ab,ab,a,a,a,a,a,a,a,a,ab,ab,a,ab,a,ab,ab,a,a,a,a,ab,a,ab,a,ab,ab,a,ab,ab,a,ab,ab,a,a,a,a,ab,a,ab,a,ab,ab,ab,ab,a,a,ab,a,a,ab,a,ab,ab,ab,ab,a,a,a,a,ab,a

*S5_20559439 D1.10 a,ab,ab,a,a,a,a,ab,ab,ab,ab,ab,a,a,a,a,ab,a,ab,a,ab,ab,a,a,a,a,ab,a,a,ab,a,a,a,ab,a,a,a,a,ab,ab,a,ab,a,ab,ab,a,a,a,a,a,ab,ab,a,ab,ab,a,ab,ab,a,ab,ab,a,a,a,a,ab,a,ab,a,ab,ab,a,a,a,a,a,a,ab,ab,ab,ab,ab,ab,ab,a,a,a,a,a,a

*S5_22863926 D1.10 ab,a,a,ab,ab,ab,ab,a,a,ab,a,a,ab,ab,a,ab,a,ab,a,ab,a,a,ab,ab,ab,ab,ab,ab,ab,a,ab,ab,ab,a,ab,ab,ab,ab,a,a,ab,ab,ab,a,a,ab,a,ab,ab,ab,a,a,ab,a,a,ab,a,a,ab,a,a,ab,ab,ab,ab,a,ab,a,ab,a,a,ab,ab,ab,ab,ab,a,a,ab,a,a,a,a,a,ab,ab,ab,ab,ab,ab

*S5_22993484 D1.10 a,ab,ab,a,a,a,a,ab,ab,ab,ab,ab,a,a,ab,a,ab,a,ab,a,ab,ab,a,a,a,a,a,a,a,ab,a,a,a,ab,a,a,a,a,ab,ab,a,a,a,ab,ab,a,ab,a,a,a,ab,ab,a,ab,ab,a,ab,ab,a,ab,ab,a,a,a,a,ab,a,ab,a,ab,ab,a,a,a,a,a,ab,ab,ab,ab,ab,ab,ab,ab,a,a,a,a,a,a

*S5_23616392 D1.10 a,ab,ab,a,a,a,a,ab,ab,ab,ab,ab,a,a,ab,a,ab,a,ab,a,ab,ab,a,a,a,a,a,a,a,ab,a,a,a,ab,a,a,a,a,ab,ab,a,a,a,ab,ab,a,ab,a,a,a,ab,ab,a,ab,ab,a,ab,ab,ab,ab,ab,a,a,a,a,ab,a,ab,a,ab,ab,a,a,a,a,a,ab,ab,a,ab,ab,ab,ab,ab,a,ab,a,a,a,a

*S5_24186248 D1.10 ab,a,a,ab,ab,ab,ab,a,a,ab,a,a,ab,ab,a,ab,a,ab,a,ab,a,a,ab,ab,ab,ab,ab,ab,ab,a,ab,ab,ab,a,ab,ab,ab,ab,a,a,ab,ab,ab,a,a,ab,a,ab,ab,ab,a,a,ab,a,a,ab,a,a,a,a,a,ab,ab,ab,ab,a,ab,a,ab,a,a,ab,ab,ab,ab,ab,a,a,ab,a,a,a,a,a,ab,a,ab,a,ab,ab

*S5_25472270 D1.10 ab,a,a,ab,ab,ab,ab,a,a,ab,a,a,ab,ab,a,ab,a,ab,a,ab,a,a,ab,ab,ab,ab,ab,ab,ab,a,ab,ab,ab,a,ab,ab,ab,ab,a,a,ab,ab,ab,a,a,ab,a,ab,ab,ab,a,a,ab,a,a,ab,a,ab,a,ab,a,ab,ab,ab,ab,a,ab,a,ab,a,a,ab,ab,ab,ab,ab,a,a,ab,a,a,a,a,a,a,a,ab,a,ab,ab

*S6_141389 D1.10 ab,ab,ab,ab,ab,a,a,ab,ab,a,a,ab,a,a,a,ab,ab,a,ab,a,a,ab,ab,ab,a,ab,a,ab,ab,a,a,ab,a,a,a,a,a,ab,ab,ab,ab,ab,a,a,ab,ab,a,a,ab,a,ab,ab,ab,a,a,a,a,ab,a,a,ab,ab,ab,a,ab,ab,a,ab,a,ab,a,ab,ab,ab,ab,ab,ab,a,a,a,ab,a,a,ab,ab,ab,ab,ab,a,ab

*S6_313332 D1.10 a,a,a,a,a,ab,ab,a,a,ab,ab,a,ab,ab,ab,a,a,ab,a,ab,ab,a,ab,a,ab,a,ab,a,a,ab,ab,a,ab,ab,ab,ab,ab,a,a,a,a,ab,ab,ab,a,a,ab,ab,a,ab,a,a,a,ab,ab,ab,ab,a,ab,ab,a,a,a,ab,a,a,ab,a,ab,ab,ab,a,a,a,a,a,a,ab,ab,ab,a,ab,ab,a,a,a,a,a,ab,a

*S6_1022543 D1.10 ab,ab,ab,ab,ab,a,a,ab,ab,a,a,ab,a,a,a,ab,ab,a,ab,a,a,ab,ab,ab,a,ab,a,ab,ab,a,a,ab,a,a,a,a,a,ab,ab,a,ab,ab,a,a,ab,ab,a,a,ab,a,ab,ab,ab,a,a,a,ab,ab,a,a,ab,ab,ab,a,ab,ab,a,ab,a,ab,a,ab,ab,ab,ab,ab,ab,a,a,a,ab,a,a,ab,ab,ab,ab,ab,a,ab

*S6_2530444 D1.10 ab,ab,ab,a,ab,a,a,ab,ab,a,a,ab,a,a,a,ab,ab,a,ab,a,a,ab,ab,ab,a,ab,a,ab,ab,a,a,ab,a,a,a,a,ab,ab,ab,a,ab,ab,a,a,ab,ab,a,a,ab,a,ab,ab,ab,a,a,a,ab,ab,a,a,ab,ab,ab,a,ab,ab,a,ab,a,ab,a,ab,ab,ab,ab,ab,ab,a,a,a,ab,a,a,ab,ab,ab,ab,ab,a,ab

*S6_1645561 D1.10 a,a,a,a,a,ab,ab,a,a,ab,ab,a,ab,ab,ab,a,a,ab,a,ab,ab,a,a,a,ab,a,ab,a,a,ab,ab,a,ab,ab,ab,ab,ab,a,a,ab,a,ab,ab,ab,a,a,ab,ab,a,ab,a,a,a,ab,ab,ab,ab,a,ab,ab,a,a,a,ab,a,a,ab,a,ab,ab,ab,a,a,a,a,a,a,ab,ab,ab,a,ab,ab,a,a,a,a,a,ab,a

*S6_3046461 D1.10 ab,ab,ab,a,ab,a,a,ab,ab,a,a,ab,a,a,a,ab,ab,a,ab,a,a,ab,ab,ab,a,ab,a,ab,ab,a,a,ab,a,a,a,a,ab,ab,ab,a,ab,ab,a,a,ab,ab,a,a,ab,a,ab,ab,a,a,a,a,a,ab,a,a,ab,ab,a,a,ab,ab,a,ab,a,ab,a,ab,ab,ab,ab,ab,ab,a,ab,a,ab,a,a,ab,ab,ab,ab,ab,a,ab

*S6_3942969 D1.10 ab,ab,ab,a,ab,a,a,ab,a,a,a,ab,a,a,a,a,ab,a,ab,a,a,ab,ab,ab,a,ab,a,ab,ab,a,a,ab,a,a,a,a,ab,ab,ab,a,ab,ab,a,a,ab,ab,a,a,ab,a,ab,ab,a,a,a,a,ab,ab,a,a,ab,ab,a,a,ab,ab,a,ab,a,ab,a,ab,ab,ab,ab,a,ab,a,ab,a,ab,a,a,ab,ab,ab,ab,ab,a,ab

*S6_3845280 D1.10 a,a,a,ab,a,ab,ab,a,ab,ab,ab,a,ab,ab,ab,ab,a,ab,a,ab,ab,a,a,a,ab,a,ab,a,a,ab,ab,a,ab,ab,ab,ab,a,a,a,ab,a,ab,ab,ab,a,a,ab,ab,a,ab,a,a,ab,ab,ab,ab,ab,a,ab,ab,a,a,ab,ab,a,a,ab,a,ab,ab,ab,a,a,a,a,ab,a,ab,ab,ab,a,ab,ab,a,a,a,a,a,ab,a

*S6_5076312 D1.10 a,a,a,ab,a,ab,ab,a,ab,ab,ab,a,ab,a,ab,ab,a,ab,a,ab,ab,a,a,a,ab,a,ab,a,a,ab,ab,a,ab,ab,ab,ab,a,a,a,ab,a,ab,ab,ab,a,a,ab,ab,a,ab,a,a,ab,ab,ab,ab,ab,a,ab,ab,a,a,ab,a,a,a,ab,a,ab,ab,ab,a,a,a,a,ab,a,ab,ab,ab,a,ab,ab,a,a,a,a,a,ab,a

*S6_5604303 D1.10 ab,ab,ab,a,ab,a,ab,ab,a,a,a,ab,a,ab,a,a,ab,a,ab,a,a,ab,ab,ab,a,ab,a,ab,ab,a,a,ab,a,a,a,a,ab,ab,ab,a,ab,ab,a,a,ab,ab,a,a,ab,a,ab,ab,a,a,a,a,a,ab,a,a,ab,ab,a,ab,ab,ab,a,ab,a,ab,ab,ab,ab,ab,ab,a,ab,a,ab,a,ab,a,a,ab,ab,ab,ab,ab,a,ab

*S6_6837215 D1.10 a,a,ab,ab,a,ab,a,a,ab,ab,ab,a,ab,a,ab,ab,a,ab,a,ab,ab,a,a,a,ab,a,ab,a,a,ab,ab,a,ab,ab,ab,ab,a,a,a,ab,a,ab,ab,ab,a,a,ab,a,a,ab,a,a,ab,ab,ab,ab,ab,ab,a,ab,a,a,ab,a,a,a,ab,a,a,ab,a,a,a,a,a,ab,a,ab,ab,ab,a,ab,ab,a,a,a,a,a,ab,a

*S6_7315711 D1.10 a,ab,ab,ab,a,ab,a,a,ab,ab,ab,a,ab,a,a,ab,a,ab,a,ab,ab,a,a,a,ab,a,ab,a,a,ab,ab,a,ab,ab,ab,ab,a,a,a,ab,a,a,ab,ab,a,a,ab,a,a,ab,a,a,ab,ab,ab,ab,ab,ab,a,ab,a,a,ab,a,a,a,a,a,a,ab,a,ab,a,a,a,ab,a,ab,ab,ab,a,ab,ab,a,a,a,a,a,ab,a

*S6_7723527 D1.10 ab,a,a,a,ab,a,ab,ab,a,ab,a,ab,a,ab,ab,a,ab,a,ab,a,a,ab,ab,ab,a,ab,a,ab,ab,a,a,ab,a,a,a,a,ab,ab,ab,a,ab,ab,a,a,ab,ab,a,ab,ab,a,ab,ab,a,a,a,a,a,a,ab,a,ab,ab,a,ab,ab,ab,ab,ab,ab,a,ab,a,ab,ab,ab,a,a,a,a,a,ab,a,a,ab,ab,ab,ab,ab,a,ab

*S6_7760507 D1.10 ab,a,a,a,ab,a,ab,ab,a,ab,a,ab,a,ab,ab,a,ab,a,ab,a,a,ab,ab,ab,a,ab,a,ab,ab,a,a,ab,a,a,a,a,ab,ab,ab,a,ab,ab,a,a,ab,ab,a,ab,ab,a,ab,ab,a,a,a,a,a,a,ab,a,ab,ab,a,ab,ab,ab,ab,ab,ab,ab,ab,a,ab,ab,ab,a,a,a,ab,a,ab,a,a,ab,ab,ab,ab,ab,a,ab

*S6_8594555 D1.10 ab,a,a,a,ab,a,ab,ab,a,ab,a,ab,a,ab,ab,a,ab,a,ab,a,a,a,ab,ab,a,a,a,ab,ab,a,a,ab,a,a,a,a,ab,ab,ab,a,ab,ab,a,a,ab,ab,a,ab,ab,a,ab,ab,a,a,a,a,ab,a,ab,ab,ab,ab,a,ab,ab,ab,ab,ab,ab,ab,ab,a,ab,ab,ab,a,a,a,ab,a,ab,a,a,ab,ab,ab,ab,ab,a,ab

*S6_14662838 D1.10 a,ab,ab,ab,a,ab,a,a,ab,ab,ab,a,ab,a,a,ab,a,ab,a,ab,ab,ab,a,a,ab,ab,a,a,a,ab,ab,a,ab,ab,ab,ab,a,a,a,ab,a,a,ab,ab,a,a,ab,a,a,ab,a,a,ab,a,ab,ab,ab,ab,a,a,a,a,ab,a,ab,a,a,ab,a,ab,a,ab,a,a,a,ab,ab,ab,ab,ab,a,ab,a,a,a,a,a,a,ab,a

*S6_14871350 D1.10 ab,a,a,a,ab,a,ab,ab,a,ab,a,ab,a,ab,ab,a,ab,a,ab,a,a,a,ab,ab,a,a,ab,ab,ab,a,a,ab,a,a,a,a,ab,ab,ab,a,ab,ab,a,a,ab,ab,a,ab,ab,a,ab,ab,a,ab,a,a,a,a,ab,ab,ab,ab,a,ab,a,ab,ab,a,ab,ab,ab,a,ab,ab,ab,a,a,a,ab,a,ab,a,ab,ab,ab,ab,ab,ab,a,ab

*S6_11963418 D1.10 ab,a,a,a,ab,a,ab,ab,a,ab,a,ab,a,ab,ab,a,ab,a,ab,a,a,a,ab,ab,a,a,ab,ab,ab,a,a,ab,a,a,a,a,ab,ab,ab,a,ab,ab,a,a,ab,ab,a,ab,ab,a,ab,ab,a,ab,a,a,ab,a,ab,ab,ab,ab,a,ab,ab,ab,ab,a,ab,ab,ab,a,ab,ab,ab,a,a,a,ab,a,ab,a,a,ab,ab,ab,ab,ab,a,ab

*S6_20312639 D1.10 a,a,a,a,ab,a,ab,a,a,ab,a,ab,a,ab,ab,a,ab,a,ab,a,a,a,ab,ab,a,ab,ab,ab,ab,a,a,ab,a,a,a,ab,ab,ab,a,a,ab,ab,a,a,a,ab,a,ab,ab,a,ab,a,a,ab,a,a,ab,a,ab,a,ab,ab,a,ab,a,ab,ab,a,ab,ab,ab,a,ab,ab,ab,a,a,a,ab,a,ab,a,ab,a,ab,ab,ab,ab,a,ab

*S6_19481144 D1.10 ab,ab,ab,ab,a,ab,a,ab,ab,ab,ab,a,ab,a,a,ab,a,ab,a,ab,ab,ab,a,a,ab,a,a,a,a,ab,ab,a,ab,ab,ab,ab,a,a,ab,ab,a,a,ab,ab,ab,a,ab,a,a,ab,a,a,ab,a,ab,ab,ab,ab,a,ab,a,a,ab,a,ab,a,a,ab,a,ab,a,ab,a,a,a,ab,ab,ab,ab,ab,a,ab,a,a,a,a,ab,a,ab,a

*S7_164470 D1.10 ab,ab,ab,a,a,a,a,a,ab,ab,a,ab,ab,a,ab,a,ab,ab,a,a,a,a,ab,a,ab,a,a,ab,ab,ab,a,ab,ab,ab,a,ab,a,a,ab,ab,a,ab,ab,ab,a,ab,a,ab,a,ab,a,ab,a,ab,a,ab,ab,a,a,ab,ab,ab,ab,ab,a,a,ab,ab,a,ab,a,ab,ab,ab,a,ab,ab,ab,ab,ab,ab,ab,ab,ab,a,a,ab,a,ab,ab

*S7_773253 D1.10 a,a,a,ab,ab,ab,ab,ab,a,ab,ab,a,a,ab,a,ab,a,a,ab,ab,ab,ab,a,ab,a,ab,ab,a,a,a,ab,a,a,a,ab,ab,ab,ab,a,a,ab,ab,a,a,ab,a,ab,a,ab,a,ab,a,ab,a,ab,a,ab,ab,ab,a,a,a,a,a,ab,ab,a,a,ab,ab,ab,a,a,a,ab,a,a,a,a,a,a,a,a,a,ab,ab,a,ab,a,a

*S7_1605925 D1.10 ab,ab,ab,a,a,a,a,a,ab,ab,a,ab,ab,a,ab,a,ab,ab,a,a,a,a,ab,a,ab,a,a,ab,ab,ab,a,ab,ab,ab,a,a,ab,a,ab,ab,a,ab,ab,ab,a,ab,a,ab,a,ab,a,ab,a,ab,a,ab,a,a,a,ab,ab,a,ab,ab,a,a,ab,ab,a,ab,a,ab,ab,ab,a,ab,ab,ab,ab,ab,ab,ab,ab,ab,a,a,ab,a,ab,ab

*S7_1665548 D1.10 a,a,a,ab,ab,ab,ab,ab,a,ab,ab,a,a,ab,a,ab,a,a,ab,ab,ab,ab,a,ab,a,ab,ab,a,a,a,ab,a,a,a,ab,ab,a,ab,a,a,ab,ab,a,a,ab,a,ab,a,ab,a,ab,a,ab,a,ab,a,ab,ab,ab,a,a,ab,a,a,ab,ab,a,a,ab,ab,ab,a,a,a,ab,a,a,a,a,a,a,a,a,a,ab,ab,a,ab,a,a

*S7_5065277 D1.10 a,a,a,ab,ab,ab,a,ab,a,ab,ab,a,a,ab,a,ab,a,a,ab,ab,ab,ab,ab,ab,a,ab,ab,a,a,a,ab,a,a,a,ab,ab,a,ab,a,a,a,ab,a,a,ab,ab,ab,a,ab,a,ab,a,ab,a,ab,a,ab,ab,ab,a,ab,ab,a,a,ab,ab,ab,a,a,ab,ab,a,a,a,ab,a,a,a,ab,a,a,a,a,a,ab,a,ab,ab,a,ab

*S7_7218378 D1.10 a,a,a,ab,ab,ab,a,ab,a,ab,ab,a,a,ab,a,ab,a,a,ab,ab,ab,ab,ab,ab,ab,ab,ab,a,a,a,a,a,a,ab,ab,ab,a,ab,a,a,a,ab,a,a,ab,ab,ab,a,ab,a,ab,a,ab,a,ab,a,ab,ab,ab,a,ab,ab,a,a,ab,ab,ab,a,a,ab,ab,a,a,a,ab,a,a,a,ab,a,a,a,a,a,ab,a,ab,ab,a,ab

*S7_12310339 D1.10 a,a,a,ab,ab,ab,a,ab,a,ab,ab,a,a,a,a,ab,a,a,ab,ab,ab,ab,ab,ab,ab,ab,ab,a,a,a,a,a,a,ab,ab,ab,a,ab,a,a,a,ab,a,a,ab,ab,ab,a,ab,a,ab,a,a,a,ab,a,ab,ab,ab,a,ab,ab,a,a,ab,ab,ab,ab,a,ab,ab,ab,a,a,ab,a,a,a,ab,ab,a,a,a,a,a,a,ab,ab,a,ab

*S7_15546381 D1.10 ab,ab,ab,a,a,a,ab,a,ab,a,a,ab,ab,ab,ab,a,ab,ab,a,a,a,a,ab,a,a,a,a,ab,ab,ab,ab,ab,ab,a,a,a,ab,a,ab,ab,ab,ab,ab,ab,a,a,a,ab,a,ab,a,ab,ab,ab,a,ab,ab,a,a,ab,a,a,ab,ab,a,a,a,a,ab,ab,ab,a,ab,ab,a,ab,ab,ab,a,a,ab,ab,ab,ab,ab,ab,a,a,ab,a

*S7_19670125 D1.10 ab,ab,ab,a,a,a,ab,a,ab,a,a,ab,ab,ab,ab,a,ab,ab,a,a,ab,a,ab,a,a,ab,a,ab,a,ab,ab,ab,ab,a,a,a,ab,a,ab,ab,ab,a,ab,ab,ab,a,ab,a,a,ab,a,ab,ab,ab,a,ab,ab,a,a,ab,a,a,ab,ab,a,a,a,a,a,a,ab,a,ab,a,a,ab,ab,a,a,a,a,ab,a,ab,ab,ab,a,a,ab,a

*S7_19670142 D1.10 a,a,a,ab,ab,ab,a,ab,a,ab,ab,a,a,a,a,ab,a,a,ab,ab,a,ab,ab,ab,ab,a,ab,a,ab,a,a,a,a,ab,ab,ab,a,ab,a,a,a,ab,a,a,a,ab,a,ab,ab,a,ab,a,a,a,ab,a,ab,ab,ab,a,ab,ab,a,a,ab,ab,ab,ab,ab,ab,a,ab,a,ab,ab,a,a,ab,ab,ab,ab,a,ab,a,a,a,ab,ab,a,ab

*S7_20565755 D1.10 ab,ab,ab,a,a,a,ab,a,ab,a,a,ab,ab,ab,ab,a,ab,ab,a,a,ab,a,ab,a,a,a,a,ab,ab,ab,ab,ab,ab,a,a,a,ab,a,ab,ab,ab,ab,ab,ab,ab,a,a,a,a,ab,a,ab,ab,ab,a,ab,ab,a,a,ab,a,a,ab,ab,a,a,a,a,ab,a,ab,a,ab,ab,a,ab,ab,a,a,a,a,ab,a,ab,ab,ab,a,a,ab,a

*S7_21462177 D1.10 a,a,a,ab,ab,ab,a,ab,ab,ab,ab,a,a,a,a,ab,a,a,a,ab,a,ab,ab,ab,ab,a,ab,a,ab,a,a,a,ab,ab,ab,ab,a,ab,ab,a,a,ab,a,ab,a,ab,a,ab,ab,a,ab,a,a,a,ab,a,a,ab,ab,a,ab,ab,a,a,ab,ab,a,ab,ab,ab,a,ab,a,ab,ab,a,a,ab,ab,ab,ab,a,ab,a,a,a,ab,ab,a,ab

*S7_22570672 D1.10 a,a,a,ab,ab,ab,a,ab,ab,ab,ab,a,a,a,a,ab,a,a,a,ab,a,a,ab,ab,ab,a,ab,a,ab,a,a,a,ab,ab,ab,ab,a,ab,ab,a,a,ab,a,ab,a,ab,a,ab,ab,a,ab,a,a,a,ab,a,a,ab,ab,a,ab,ab,a,a,a,ab,a,ab,ab,ab,a,ab,a,ab,ab,a,a,ab,ab,ab,ab,a,ab,a,a,a,ab,ab,a,ab

*S7_23125517 D1.10 ab,ab,ab,a,a,a,ab,a,a,ab,a,ab,ab,ab,ab,a,ab,ab,ab,a,ab,ab,ab,a,a,ab,a,ab,a,ab,ab,ab,a,a,a,a,ab,a,a,ab,ab,a,ab,a,ab,a,ab,a,a,ab,a,ab,ab,ab,a,ab,ab,ab,a,ab,a,a,ab,ab,ab,a,ab,a,a,a,ab,a,ab,a,ab,ab,ab,a,a,a,a,ab,a,ab,ab,ab,a,a,ab,a

*S7_25172513 D1.10 ab,ab,ab,a,a,a,ab,a,a,ab,a,ab,ab,ab,ab,a,ab,ab,ab,a,ab,ab,ab,a,a,ab,a,ab,a,ab,ab,ab,a,a,a,a,ab,a,a,ab,ab,a,ab,a,ab,ab,ab,a,a,ab,a,ab,ab,ab,a,ab,ab,ab,a,ab,a,a,ab,ab,ab,ab,ab,a,a,a,ab,a,ab,a,ab,ab,ab,a,ab,a,a,ab,a,ab,ab,ab,ab,a,ab,a

*S7_26262486 D1.10 ab,ab,ab,a,a,a,ab,a,a,ab,a,ab,ab,ab,ab,a,a,ab,ab,a,ab,ab,ab,a,a,a,a,ab,a,ab,ab,ab,a,a,a,a,ab,a,a,ab,ab,a,ab,a,ab,ab,ab,a,a,ab,a,ab,ab,ab,a,ab,ab,ab,a,ab,a,a,ab,ab,ab,ab,ab,a,a,a,ab,a,ab,a,ab,ab,ab,a,ab,a,a,ab,a,ab,ab,ab,ab,a,ab,a

*S7_24236513 D1.10 a,a,a,ab,ab,ab,a,ab,ab,ab,ab,a,a,a,a,ab,a,a,a,ab,a,a,ab,ab,ab,a,ab,a,ab,a,a,a,ab,ab,ab,ab,a,ab,ab,a,a,ab,a,ab,a,a,a,ab,ab,a,ab,a,a,a,ab,a,ab,a,ab,a,ab,ab,a,a,a,ab,a,ab,ab,ab,a,ab,a,ab,a,a,a,ab,ab,ab,ab,a,ab,a,a,a,a,ab,a,ab

*S7_26094465 D1.10 a,a,a,ab,ab,ab,a,ab,ab,ab,ab,a,a,a,a,ab,ab,a,a,ab,a,a,ab,ab,ab,ab,ab,a,ab,a,a,a,ab,ab,ab,ab,a,ab,ab,a,a,ab,a,ab,a,a,a,ab,ab,a,ab,a,a,a,ab,a,ab,a,ab,a,ab,ab,a,a,a,a,a,ab,ab,ab,a,ab,a,ab,a,a,a,ab,ab,ab,ab,a,ab,a,a,a,a,ab,a,ab

*S7_26965176 D1.10 a,a,a,ab,ab,ab,a,ab,ab,a,ab,a,a,a,a,ab,ab,a,a,ab,a,a,ab,ab,ab,ab,ab,a,ab,a,a,a,ab,ab,ab,ab,a,ab,ab,a,a,ab,a,ab,a,a,a,ab,ab,a,ab,a,a,a,ab,a,a,a,ab,a,ab,ab,a,a,a,a,a,ab,ab,ab,a,ab,a,ab,a,a,a,ab,ab,ab,ab,a,ab,a,a,a,a,ab,a,ab

*S8_317332 D1.10 ab,a,ab,ab,a,ab,a,ab,a,a,ab,ab,a,ab,a,a,a,a,a,ab,ab,a,ab,a,a,ab,a,ab,ab,a,a,ab,a,ab,ab,a,ab,a,a,a,ab,a,a,ab,a,ab,ab,a,a,a,ab,a,a,a,a,ab,ab,a,ab,ab,a,ab,ab,a,ab,a,ab,ab,ab,ab,a,ab,a,ab,a,a,a,ab,ab,a,ab,a,a,a,a,a,ab,ab,a,a

*S8_973041 D1.10 ab,a,ab,ab,a,ab,a,ab,a,a,ab,ab,a,ab,a,a,a,a,a,ab,ab,a,ab,a,a,ab,a,ab,ab,a,a,ab,a,ab,ab,a,ab,a,a,a,ab,a,a,ab,a,a,ab,a,a,a,ab,a,a,a,a,ab,ab,a,ab,ab,a,ab,ab,a,ab,a,ab,ab,ab,ab,a,ab,a,ab,a,a,a,ab,ab,a,ab,a,a,a,a,a,a,ab,a,a

*S8_1221372 D1.10 a,ab,a,a,ab,a,ab,a,ab,ab,a,a,ab,a,ab,ab,ab,ab,ab,a,a,ab,ab,ab,ab,a,ab,a,a,ab,ab,a,ab,a,a,ab,a,ab,ab,ab,a,ab,ab,a,ab,ab,a,ab,ab,ab,a,ab,ab,ab,ab,a,a,ab,a,a,ab,a,ab,ab,a,ab,a,a,a,a,ab,a,ab,a,ab,ab,ab,a,ab,ab,a,ab,ab,ab,ab,ab,ab,a,ab,ab

*S8_7411929 D1.10 ab,a,ab,ab,a,ab,a,ab,a,a,ab,a,a,ab,a,a,a,a,a,ab,ab,a,ab,a,a,ab,a,ab,ab,a,a,ab,a,ab,ab,a,ab,a,a,a,ab,a,a,ab,a,a,ab,a,a,a,ab,a,a,a,a,ab,ab,a,ab,ab,a,ab,a,a,ab,a,ab,ab,ab,ab,a,ab,a,ab,a,a,ab,ab,a,a,ab,a,a,a,a,a,a,ab,a,a

*S8_7687291 D1.10 ab,a,ab,ab,a,ab,a,ab,a,a,ab,a,a,ab,a,a,a,a,a,ab,ab,a,ab,a,a,ab,a,ab,ab,a,a,ab,a,ab,ab,a,ab,a,a,a,ab,a,a,ab,a,a,ab,a,a,a,ab,a,a,a,ab,ab,ab,a,ab,ab,a,ab,a,a,ab,a,ab,ab,ab,ab,a,ab,a,ab,a,a,ab,ab,ab,a,ab,a,a,a,a,a,a,ab,a,a

*S8_8633733 D1.10 ab,a,ab,ab,a,ab,a,ab,a,a,ab,a,a,ab,a,a,a,a,a,ab,ab,a,ab,a,a,ab,a,ab,ab,a,a,ab,a,ab,ab,a,ab,a,a,a,ab,a,a,ab,a,a,ab,a,a,a,ab,a,a,a,ab,ab,ab,a,ab,ab,a,ab,a,a,ab,ab,ab,ab,ab,ab,a,ab,a,a,a,a,ab,ab,ab,a,ab,a,a,a,a,a,a,ab,a,a

*S8_10345509 D1.10 ab,a,ab,ab,a,ab,a,ab,a,a,ab,a,a,ab,a,a,a,a,a,ab,ab,a,ab,a,a,ab,a,ab,ab,a,a,a,a,ab,ab,a,ab,a,a,a,ab,a,a,ab,a,a,ab,a,ab,a,a,a,a,a,ab,ab,ab,a,a,ab,a,a,a,a,ab,a,ab,ab,ab,ab,ab,ab,a,a,a,a,ab,ab,ab,a,ab,a,a,a,a,a,a,ab,a,a

*S8_10858875 D1.10 a,a,a,a,ab,a,ab,a,ab,ab,ab,ab,ab,ab,a,ab,a,ab,ab,a,a,ab,ab,ab,a,a,a,ab,ab,a,a,a,a,ab,a,ab,ab,a,a,ab,a,ab,ab,a,ab,a,a,ab,ab,a,a,ab,ab,ab,ab,a,a,a,a,ab,a,ab,a,ab,ab,a,ab,a,ab,ab,a,ab,a,a,a,a,ab,a,ab,a,ab,ab,ab,a,ab,a,a,a,a,ab

*S8_11692246 D1.10 ab,a,ab,ab,a,a,a,ab,a,a,ab,a,a,ab,a,a,ab,a,a,ab,ab,a,ab,a,a,a,a,ab,ab,ab,a,a,ab,a,ab,a,ab,a,a,a,ab,a,a,ab,a,a,ab,a,ab,a,a,a,a,ab,ab,ab,ab,ab,a,ab,a,a,a,a,ab,a,ab,ab,a,ab,ab,ab,a,a,a,a,ab,ab,ab,a,ab,a,a,a,a,a,a,a,a,a

*S8_13468856 D1.10 ab,a,ab,a,a,a,a,ab,a,a,ab,a,a,ab,a,a,ab,a,a,ab,ab,a,a,ab,a,a,a,ab,ab,ab,a,a,ab,a,ab,a,ab,a,a,a,ab,a,a,ab,a,ab,ab,a,ab,a,a,a,a,ab,ab,ab,ab,ab,a,ab,a,a,a,a,a,a,ab,ab,a,ab,ab,ab,a,a,a,a,ab,ab,ab,a,ab,a,a,a,a,a,ab,a,a,a

*S8_15100363 D1.10 ab,a,ab,a,a,a,a,ab,a,a,ab,a,a,ab,a,a,ab,a,a,ab,ab,a,a,ab,a,a,a,a,ab,ab,a,a,ab,a,ab,a,a,a,a,a,ab,ab,a,ab,a,ab,ab,a,ab,a,a,a,a,ab,ab,ab,ab,ab,a,a,a,a,ab,ab,a,a,ab,ab,a,ab,ab,ab,a,a,a,a,ab,ab,ab,a,ab,a,a,a,a,a,ab,a,a,a

*S8_16981309 D1.10 a,a,a,ab,ab,ab,ab,a,ab,ab,a,ab,ab,a,ab,ab,a,ab,ab,a,a,ab,ab,a,ab,ab,a,ab,a,a,ab,ab,a,ab,a,ab,ab,ab,ab,ab,a,ab,ab,a,ab,a,a,ab,a,ab,ab,ab,ab,a,a,a,a,a,ab,a,ab,ab,a,a,ab,ab,a,a,ab,ab,a,a,ab,ab,ab,ab,a,a,ab,ab,a,ab,ab,ab,ab,ab,a,ab,ab,ab

*S8_17208819 D1.10 a,a,a,ab,ab,ab,ab,a,ab,ab,a,ab,ab,a,ab,ab,a,ab,ab,a,a,ab,ab,a,ab,ab,a,ab,a,a,ab,ab,a,ab,a,ab,ab,ab,ab,ab,a,ab,ab,a,ab,a,a,ab,a,ab,ab,ab,ab,a,a,a,ab,a,a,a,ab,ab,a,a,ab,ab,a,a,ab,ab,a,a,ab,ab,ab,ab,a,a,ab,ab,a,ab,ab,ab,ab,ab,a,ab,ab,ab

*S8_17047597 D1.10 ab,ab,ab,a,a,a,a,ab,a,a,ab,a,a,ab,a,a,ab,a,a,ab,ab,a,a,ab,a,a,ab,a,ab,ab,a,a,ab,a,ab,a,a,a,a,a,ab,ab,a,ab,a,ab,ab,a,ab,a,a,a,a,ab,ab,ab,ab,ab,a,ab,a,a,ab,ab,a,a,ab,ab,a,ab,ab,ab,a,a,a,a,ab,ab,ab,a,ab,a,a,a,a,a,ab,a,a,a

*S8_18667428 D1.10 ab,ab,ab,a,a,a,a,a,ab,ab,ab,a,a,ab,a,a,a,a,a,ab,ab,a,a,ab,a,ab,ab,a,ab,ab,a,a,ab,a,ab,ab,a,a,a,a,ab,ab,a,ab,a,ab,ab,a,ab,a,a,a,a,ab,ab,ab,a,ab,ab,ab,a,a,ab,ab,a,a,ab,ab,a,ab,ab,a,a,a,a,ab,ab,ab,ab,ab,ab,a,ab,a,a,a,ab,a,a,a

*S8_18888977 D1.10 a,a,a,ab,ab,ab,ab,ab,a,ab,a,ab,ab,a,ab,ab,ab,ab,ab,a,a,ab,ab,a,ab,a,a,ab,a,a,ab,ab,a,ab,a,a,ab,ab,ab,ab,a,ab,ab,a,ab,a,a,ab,a,ab,ab,ab,ab,a,a,a,ab,a,a,a,ab,ab,a,a,ab,ab,a,a,ab,ab,a,ab,ab,ab,ab,a,a,a,ab,a,a,ab,a,ab,ab,ab,a,ab,ab,ab

*S8_20771898 D1.10 a,a,a,ab,ab,ab,ab,ab,a,ab,a,ab,ab,a,ab,ab,ab,ab,ab,ab,ab,ab,ab,a,ab,a,a,ab,a,a,ab,ab,a,ab,a,a,ab,a,ab,a,a,ab,ab,a,ab,ab,a,ab,a,a,ab,ab,ab,a,a,a,ab,a,a,a,ab,ab,a,a,ab,ab,a,ab,ab,ab,a,ab,ab,ab,ab,a,a,a,ab,a,a,ab,a,a,ab,ab,ab,ab,a,ab

*S8_20805821 D1.10 ab,ab,ab,a,a,a,a,a,ab,ab,ab,a,a,ab,a,a,a,a,a,a,a,a,a,ab,a,ab,ab,a,ab,ab,a,a,ab,a,ab,ab,a,ab,a,ab,ab,ab,a,ab,a,a,ab,a,ab,ab,a,a,a,ab,ab,ab,a,ab,ab,ab,a,a,ab,ab,a,a,ab,a,a,a,ab,a,a,a,a,ab,ab,ab,ab,ab,ab,a,ab,ab,a,a,a,a,ab,a

*S8_21708929 D1.10 ab,a,a,ab,ab,ab,ab,ab,a,ab,a,ab,ab,a,ab,a,ab,ab,a,ab,ab,ab,ab,a,ab,ab,a,ab,a,a,ab,ab,a,ab,a,a,ab,a,ab,a,a,a,ab,ab,ab,ab,a,ab,a,a,ab,ab,ab,a,a,a,ab,a,a,a,ab,ab,a,a,ab,ab,a,ab,ab,ab,a,ab,ab,ab,a,a,a,a,ab,a,a,ab,a,a,ab,ab,ab,ab,a,ab

*S9_197659 D1.10 a,ab,ab,a,a,ab,a,ab,ab,ab,ab,a,a,a,ab,a,a,ab,a,a,a,ab,ab,ab,a,ab,a,a,ab,a,a,ab,a,ab,ab,ab,ab,a,a,ab,ab,ab,ab,a,ab,ab,a,a,ab,ab,ab,ab,ab,a,ab,a,a,ab,a,ab,ab,ab,ab,ab,ab,a,ab,a,ab,ab,ab,a,ab,ab,ab,ab,a,a,a,ab,a,ab,ab,ab,a,a,ab,a,ab,a

*S9_241848 D1.10 a,ab,ab,a,a,ab,a,ab,ab,ab,ab,a,a,a,ab,a,a,ab,a,a,a,ab,ab,ab,a,ab,a,a,ab,a,a,ab,a,ab,ab,ab,ab,ab,a,ab,ab,ab,ab,a,ab,ab,a,ab,ab,ab,ab,ab,ab,a,ab,a,ab,ab,a,ab,ab,ab,ab,ab,ab,a,ab,a,ab,ab,ab,a,ab,a,ab,ab,a,a,a,ab,a,ab,ab,ab,a,a,ab,a,ab,a

*S9_508104 D1.10 a,ab,ab,a,a,ab,a,ab,ab,ab,ab,a,a,a,ab,a,a,ab,a,a,a,ab,ab,ab,a,ab,a,a,ab,a,a,ab,a,ab,ab,ab,ab,ab,a,ab,ab,ab,ab,a,ab,ab,a,ab,ab,ab,ab,ab,ab,ab,ab,a,ab,ab,a,ab,ab,ab,a,ab,ab,a,ab,a,ab,ab,ab,a,ab,a,ab,a,a,a,a,ab,ab,ab,ab,ab,a,a,ab,a,ab,a

*S9_742144 D1.10 a,ab,ab,a,a,ab,a,ab,ab,ab,ab,a,ab,a,ab,a,a,ab,a,a,a,ab,ab,ab,a,ab,a,a,ab,a,a,ab,a,ab,ab,ab,ab,a,a,ab,ab,ab,ab,a,ab,ab,a,ab,ab,a,ab,ab,ab,ab,ab,a,ab,a,a,ab,ab,ab,a,ab,ab,a,ab,a,ab,ab,ab,a,ab,a,ab,a,a,a,a,ab,ab,ab,ab,ab,a,a,ab,a,a,a

*S9_761931 D1.10 a,ab,ab,a,a,ab,a,ab,ab,ab,ab,a,ab,a,ab,a,a,ab,a,a,a,ab,ab,ab,a,ab,a,a,ab,a,a,ab,a,ab,ab,ab,ab,a,a,ab,ab,ab,ab,a,ab,ab,a,ab,ab,a,ab,ab,ab,ab,ab,a,a,a,a,ab,ab,ab,a,ab,ab,a,ab,a,ab,ab,ab,a,ab,a,ab,a,a,a,ab,ab,ab,ab,ab,ab,a,a,ab,a,a,a

*S9_911859 D1.10 a,ab,ab,a,a,ab,a,a,ab,ab,ab,a,ab,a,ab,a,a,ab,a,a,a,ab,ab,ab,a,ab,a,a,ab,a,a,ab,a,ab,ab,ab,ab,a,a,ab,ab,ab,ab,a,ab,ab,a,ab,ab,a,ab,ab,ab,ab,ab,a,a,a,a,ab,ab,ab,a,ab,ab,a,ab,a,ab,ab,ab,ab,ab,a,ab,a,a,a,ab,ab,ab,ab,ab,ab,a,a,ab,a,a,a

*S9_1612994 D1.10 a,ab,ab,a,a,ab,a,a,ab,ab,ab,a,ab,a,ab,a,a,ab,a,a,a,ab,ab,ab,a,a,a,a,ab,a,a,ab,a,ab,ab,ab,ab,a,a,ab,a,ab,ab,a,ab,ab,a,ab,ab,a,ab,ab,ab,ab,ab,a,ab,a,a,ab,ab,ab,a,ab,ab,a,ab,a,ab,ab,ab,ab,ab,a,ab,a,a,a,ab,ab,ab,ab,ab,ab,a,a,ab,a,a,a

*S9_1881243 D1.10 ab,a,a,ab,ab,a,ab,ab,a,ab,a,ab,a,ab,a,ab,ab,a,ab,ab,ab,a,a,a,ab,ab,ab,ab,a,ab,ab,a,ab,a,a,a,a,ab,ab,a,ab,ab,a,ab,a,a,ab,a,a,ab,a,a,a,a,a,ab,ab,ab,ab,a,a,a,ab,a,a,ab,a,ab,a,ab,a,a,a,ab,a,ab,ab,ab,ab,a,a,a,a,a,ab,ab,a,ab,ab,ab

*S9_2191735 D1.10 a,ab,ab,a,a,a,a,a,ab,ab,ab,a,ab,a,ab,a,a,ab,ab,a,a,ab,ab,ab,a,a,a,a,ab,a,a,ab,a,ab,ab,ab,ab,a,a,ab,a,ab,ab,a,ab,ab,a,ab,ab,a,ab,ab,ab,ab,ab,a,a,a,a,ab,ab,ab,a,ab,ab,ab,ab,a,ab,ab,ab,ab,ab,a,ab,a,a,a,ab,ab,ab,ab,ab,ab,a,a,ab,a,a,a

*S9_2910244 D1.10 a,a,ab,a,a,a,a,a,ab,ab,ab,a,ab,ab,ab,a,a,ab,ab,a,a,ab,ab,ab,a,a,a,a,ab,a,a,ab,a,ab,ab,ab,ab,a,a,ab,a,ab,ab,a,ab,ab,a,ab,ab,a,ab,ab,ab,ab,ab,a,a,a,a,ab,ab,ab,a,ab,ab,a,ab,a,ab,a,ab,ab,ab,a,ab,a,a,a,ab,ab,ab,ab,ab,ab,a,a,ab,a,a,a

*S9_3468875 D1.10 a,a,ab,a,a,a,ab,a,ab,ab,ab,a,ab,ab,ab,a,a,ab,ab,a,a,ab,ab,ab,a,a,a,a,ab,a,a,ab,a,ab,ab,ab,ab,a,a,ab,a,ab,ab,a,ab,ab,a,ab,ab,a,ab,ab,ab,ab,ab,a,ab,a,a,ab,ab,ab,a,ab,ab,a,ab,a,ab,ab,ab,ab,ab,a,ab,a,a,a,ab,ab,ab,ab,ab,ab,ab,a,ab,a,a,a

*S9_3870073 D1.10 ab,ab,a,ab,ab,ab,a,ab,a,ab,a,ab,a,a,a,ab,ab,a,a,ab,ab,a,a,a,ab,ab,ab,ab,a,ab,ab,a,ab,a,a,a,a,ab,ab,a,ab,ab,a,ab,a,a,ab,a,a,ab,a,a,a,a,a,ab,ab,ab,ab,a,ab,a,ab,a,a,ab,a,ab,a,ab,a,a,a,ab,a,ab,a,ab,ab,a,a,a,a,a,a,ab,ab,ab,ab,ab

*S9_3969341 D1.10 a,a,ab,a,a,a,ab,a,ab,a,ab,a,ab,ab,ab,a,a,ab,ab,a,a,ab,ab,ab,a,a,a,a,ab,a,a,ab,a,ab,ab,ab,ab,a,a,ab,a,ab,ab,a,ab,ab,a,ab,ab,a,ab,ab,ab,ab,ab,a,a,a,a,ab,a,ab,a,ab,ab,a,ab,a,ab,ab,ab,ab,ab,a,ab,a,ab,a,ab,ab,ab,ab,ab,ab,ab,a,ab,a,a,a

*S9_4420659 D1.10 a,a,ab,a,a,a,ab,a,ab,a,ab,a,ab,ab,ab,a,a,ab,ab,a,a,ab,ab,ab,a,a,a,a,ab,a,a,ab,a,ab,ab,ab,ab,a,a,ab,a,ab,ab,a,ab,a,a,ab,ab,a,ab,ab,ab,ab,ab,a,a,a,a,ab,a,ab,a,ab,ab,a,ab,a,ab,ab,ab,ab,ab,a,ab,a,ab,a,ab,ab,ab,ab,ab,ab,ab,a,a,a,a,ab

*S9_5180572 D1.10 ab,ab,a,ab,ab,ab,a,ab,a,ab,a,ab,a,a,a,ab,ab,a,a,ab,ab,a,a,a,ab,ab,ab,ab,a,ab,ab,a,ab,a,a,a,a,ab,ab,a,ab,ab,a,ab,a,ab,ab,a,a,ab,ab,a,a,a,a,ab,ab,ab,ab,a,ab,a,ab,a,a,ab,a,ab,a,ab,ab,a,a,ab,ab,ab,a,ab,ab,a,a,a,a,a,a,ab,ab,ab,ab,a

*S9_5454037 D1.10 ab,ab,a,ab,ab,ab,a,ab,a,ab,a,ab,a,a,a,ab,ab,a,a,ab,ab,a,a,a,ab,ab,ab,ab,a,ab,ab,ab,ab,a,a,a,a,ab,ab,a,ab,a,a,ab,a,ab,ab,a,a,ab,ab,a,a,a,a,ab,ab,ab,ab,a,ab,a,ab,a,a,ab,a,ab,a,ab,ab,a,a,ab,ab,ab,a,ab,a,ab,a,a,a,a,a,ab,ab,ab,ab,a

*S9_5740674 D1.10 ab,ab,a,ab,ab,ab,a,ab,a,ab,a,ab,a,a,a,ab,ab,a,a,ab,ab,a,ab,a,ab,ab,ab,ab,a,ab,ab,ab,ab,a,a,a,a,ab,ab,a,ab,ab,a,ab,a,ab,ab,a,a,ab,ab,a,a,a,a,ab,ab,ab,ab,a,ab,a,ab,a,a,ab,a,ab,a,ab,ab,a,ab,ab,ab,ab,a,ab,ab,ab,a,a,a,a,a,ab,ab,ab,ab,a

*S9_6710352 D1.10 ab,ab,a,ab,ab,ab,a,ab,a,ab,a,ab,a,a,a,ab,ab,a,a,ab,ab,a,ab,a,ab,ab,ab,a,a,ab,ab,ab,ab,a,ab,a,a,ab,ab,a,ab,ab,a,ab,a,ab,ab,a,a,ab,ab,a,a,a,a,ab,ab,ab,ab,a,ab,a,ab,a,a,ab,a,ab,a,ab,ab,a,ab,ab,ab,ab,a,ab,ab,ab,a,a,a,ab,a,ab,ab,ab,ab,a

*S9_7405431 D1.10 ab,ab,ab,ab,a,ab,a,ab,a,ab,a,a,a,a,ab,a,ab,a,a,ab,ab,a,ab,a,ab,ab,ab,a,a,ab,ab,ab,ab,a,ab,a,a,ab,ab,a,ab,ab,a,ab,a,ab,ab,a,a,ab,ab,a,a,a,a,ab,ab,ab,ab,a,ab,a,ab,a,a,ab,a,ab,a,ab,ab,a,ab,ab,ab,ab,a,ab,a,ab,a,a,a,ab,a,ab,ab,ab,ab,a

*S9_10400477 D1.10 a,a,a,a,ab,a,ab,a,ab,ab,ab,ab,ab,ab,a,ab,a,ab,ab,a,a,ab,ab,ab,a,a,a,ab,ab,a,ab,a,ab,ab,a,ab,ab,a,a,ab,a,ab,ab,a,ab,a,a,ab,ab,a,a,ab,ab,ab,ab,a,a,a,a,ab,a,ab,a,ab,ab,a,ab,a,ab,a,a,ab,a,a,a,a,ab,a,ab,a,ab,ab,ab,a,ab,a,a,a,a,ab

*S9_18105730 D1.10 a,a,a,a,ab,a,ab,a,ab,a,ab,ab,ab,ab,a,ab,a,ab,ab,a,a,ab,a,ab,a,a,a,ab,a,a,ab,a,ab,ab,a,ab,ab,a,a,ab,a,ab,ab,ab,ab,a,a,ab,ab,a,a,ab,ab,ab,ab,a,a,a,a,ab,a,ab,a,ab,a,a,ab,a,ab,ab,a,ab,a,a,a,a,ab,a,ab,a,ab,ab,ab,a,ab,a,a,a,a,ab

*S9_18105745 D1.10 a,a,a,a,ab,a,ab,a,ab,ab,ab,ab,ab,ab,a,ab,a,ab,ab,a,a,ab,ab,ab,a,a,a,ab,a,a,ab,a,ab,ab,a,ab,ab,a,a,ab,a,ab,ab,ab,ab,a,a,ab,ab,a,a,ab,ab,ab,ab,a,a,a,a,ab,a,ab,a,ab,a,a,ab,a,ab,a,a,ab,a,a,a,a,ab,a,ab,a,ab,ab,ab,a,ab,a,a,a,a,ab

*S9_19184243 D1.10 ab,a,a,a,ab,a,ab,a,a,a,ab,ab,ab,ab,a,ab,a,ab,ab,ab,a,ab,a,ab,a,a,a,ab,a,a,ab,a,ab,ab,a,ab,ab,a,a,ab,a,ab,ab,ab,ab,a,a,ab,ab,a,a,ab,ab,ab,ab,a,ab,a,a,ab,a,ab,a,ab,a,a,ab,a,ab,ab,a,ab,a,a,a,a,ab,a,ab,a,ab,ab,ab,a,ab,a,a,a,a,ab

*S9_21483818 D1.10 ab,a,a,a,ab,a,ab,a,a,ab,ab,ab,ab,ab,a,ab,ab,ab,ab,ab,a,ab,ab,ab,a,a,a,ab,a,a,ab,a,ab,ab,a,ab,ab,a,ab,ab,a,ab,ab,ab,ab,a,a,ab,ab,a,a,ab,ab,ab,ab,a,ab,a,a,ab,a,a,a,ab,a,a,ab,a,ab,a,a,ab,a,a,a,a,ab,a,ab,a,ab,ab,ab,a,ab,a,a,a,a,ab

*S9_21557614 D1.10 a,ab,ab,ab,a,ab,a,ab,ab,ab,a,a,a,a,ab,a,a,a,a,a,ab,a,ab,a,ab,ab,ab,a,ab,ab,a,ab,a,a,ab,a,a,ab,a,a,ab,ab,a,a,a,ab,ab,a,a,ab,ab,a,a,a,a,ab,a,ab,ab,a,ab,ab,ab,a,ab,ab,a,ab,a,ab,ab,a,ab,ab,ab,ab,a,ab,ab,ab,a,a,a,ab,a,ab,ab,ab,ab,a

*S9_22715654 D1.10 a,ab,ab,ab,a,ab,a,ab,ab,ab,ab,a,a,a,ab,a,a,ab,a,a,ab,a,ab,a,ab,ab,ab,a,ab,ab,a,ab,a,a,ab,a,a,ab,a,a,ab,ab,a,a,a,ab,ab,a,a,ab,ab,a,a,a,a,ab,ab,ab,ab,a,ab,ab,ab,a,ab,ab,a,ab,a,ab,ab,a,ab,ab,ab,ab,a,ab,ab,ab,a,a,a,ab,a,ab,ab,a,ab,a

*RDV2_Marker_HOM D1.10 ab,ab,a,a,ab,ab,a,a,ab,a,ab,a,ab,ab,ab,a,a,a,a,a,ab,ab,a,ab,ab,ab,ab,a,ab,a,a,a,a,a,a,ab,a,ab,a,ab,ab,a,ab,a,ab,ab,a,a,a,a,ab,a,a,a,ab,ab,a,a,a,ab,ab,ab,ab,ab,a,a,ab,a,ab,a,a,ab,a,a,ab,a,ab,ab,a,a,ab,ab,ab,ab,ab,ab,ab,a,a,a
